# Supplementary material for: Polymerizable rotaxane hydrogels for three-dimensional printing fabrication of wearable sensors
Source: Nat Commun. 2023 Mar 10;14:1331. doi: 10.1038/s41467-023-36920-3 (PMC10006079; doi:10.1038/s41467-023-36920-3)
Supplement: Supplementary file 6 — Source Data [file 41467_2023_36920_MOESM6_ESM.xlsx]

## Sheet: fig.2
1a								1b				1d						1e						1f						1g						1h
CD-AC		LCA-AC		LCA-AC + CD-AC mixture		LCA-AC + CD-AC complex		LCA with CD-AC		fitting data		SR-Gel20w/v%		SR-Gel30w/v%		SR-Gel40w/v%		MBA-Gel		CD-Gel		SR-Gel		SR-Gel						MBA-Gel		CD-Gel		SR-Gel			Compression modulus (kPa)	Error
Angle	Intensity	Angle	Intensity	Angle	Intensity	Angle	Intensity	Molar Ratio	ΔH (kJ/mol)	Molar Ratio	ΔH (kJ/mol)	Strain (%)	Tensile stress (kPa)	Strain (%)	Tensile stress (kPa)	Strain (%)	Tensile stress (kPa)	Strain (%)	Tensile stress (kPa)	Strain (%)	Tensile stress (kPa)	Strain (%)	Tensile stress (kPa)	-20℃		25℃		60℃		Strain (%)	Compression stress (MPa)	Strain (%)	Compression stress (MPa)	Strain (%)	Compression stress (MPa)	MBA-Gel	38.7981	1.97376
5.01697	342.169	5.01697	9929	5.01697	575.64	5.00387	208.882	0.11759	-45.5174	0.0195	-45.8019	4.69685	0	0.601445	1.87144	0.801685	1.63452	0.592527	0.762891	1.94359	0	0.801685	1.63452	Strain (%)	Tensile stress (kPa)	Strain (%)	Tensile stress (kPa)	Strain (%)	Tensile stress (kPa)	-0.00038	0.00044	-0.00041	-0.00017	-0.00037	0.00022	CD-Gel	19.1158	1.95678
5.0301	332.203	5.0301	10033	5.0301	771.84	5.017	473.123	0.21663	-44.5261	0.11759	-45.4994	5.47451	0.731343	1.27002	2.3977	1.6951	2.16228	1.90985	0.664365	2.61336	0	1.6951	2.16228	1.78739	0	0.80169	1.63452	1.78739	0	0.1406	1e-05	0.18003	-8e-05	0.16152	-0.00025	SR-Gel	30.4136	2.31906
5.04323	309.237	5.04323	9452	5.04323	689.04	5.03013	246.364	0.31661	-43.886	0.21663	-44.9002	6.25217	0.631219	1.93859	1.11105	2.58636	1.1063	2.56696	1.05801	3.28482	0	2.58636	1.1063	2.40439	0	1.6951	2.16228	2.40433	0	0.39363	0.00046	0.51971	-0.00014	0.46326	-0.00012
5.05636	344.271	5.05636	9015	5.05636	737.241	5.04326	365.605	0.41755	-43.681	0.31661	-44.138	7.0299	0.631219	2.60716	1.22812	3.47761	1.28222	3.22562	1.45212	3.95623	0	3.47761	1.28222	3.01983	0.50808	2.58636	1.1063	3.01983	0.50808	0.61373	-0.00031	0.81154	-0.00013	0.72167	9e-05
5.06949	365.304	5.06949	8913	5.06949	840.441	5.05639	211.846	0.51943	-41.8542	0.41755	-43.1632	7.80756	0.664801	3.27574	1.16958	4.36886	1.38288	3.88428	1.89503	4.626	0.54477	4.36886	1.38288	3.63683	0.66017	3.47761	1.28222	3.63678	0.55894	0.83463	0.00017	1.1016	-0.00011	0.98306	0.00046
5.08262	364.338	5.08262	8733	5.08262	601.641	5.06952	361.087	0.62227	-40.4624	0.51943	-41.9146	8.58522	0.664801	3.94437	1.19858	5.26019	1.45814	4.5414	2.21455	5.29746	0.592199	5.26019	1.45814	4.25378	0.81274	4.36886	1.38288	4.25372	0.7115	1.05554	0.00014	1.3934	0.00013	1.24092	0.00079
5.09575	327.372	5.09575	8614	5.09575	623.842	5.08265	337.328	0.72605	-38.6621	0.62227	-40.3235	9.36289	0.631219	4.61294	1.25711	6.15144	1.65945	5.20006	2.48527	5.96886	0.71055	6.15144	1.65945	4.86922	0.93964	5.26019	1.45814	4.86922	0.78755	1.2741	-5e-05	1.68345	0.00018	1.49868	0.00066
5.10888	485.406	5.10888	8485	5.10888	520.042	5.09578	296.569	0.83078	-35.9825	0.72605	-38.3293	10.1405	0.697761	5.28152	1.25711	7.0427	1.73471	5.85872	2.92818	6.64027	0.805408	7.0427	1.73471	5.48622	1.01616	6.15144	1.65945	5.48617	0.88926	1.49396	0.00032	1.97235	0.0003	1.75804	0.00045
5.12201	345.439	5.12201	8482	5.12201	592.242	5.10891	353.81	0.93646	-32.8838	0.83078	-35.9085	10.9183	0.631219	5.95009	1.31565	7.93395	1.91063	6.51738	3.22376	7.3101	0.852837	7.93395	1.91063	6.10167	1.16825	7.0427	1.73471	6.10167	1.06702	1.7157	0	2.26473	0.00025	2.01714	0.00051
5.13514	240.473	5.13514	8241	5.13514	581.443	5.12204	459.051	1.04309	-29.8557	0.93646	-33.1161	11.6959	0.731343	6.61866	1.43271	8.8252	1.91063	7.1745	3.59254	7.9815	0.900266	8.8252	1.91063	6.71861	1.19392	7.93395	1.91063	6.71861	1.04183	1.9348	0.00019	2.55607	4e-05	2.27588	0.00096
5.14827	430.507	5.14827	8439	5.14827	520.643	5.13517	340.292	1.15067	-26.8154	1.04309	-30.1101	12.4736	0.631219	7.2873	1.43271	9.71653	2.03669	7.83316	3.81446	8.6529	0.947695	9.71653	2.03669	7.33561	1.42253	8.8252	1.91063	7.33556	1.16873	2.1548	0.00051	2.84424	0.00026	2.53426	0.00087
5.1614	406.54	5.1614	8528	5.1614	403.844	5.1483	320.533	1.2592	-24.4435	1.15067	-27.1243	13.2513	0.697761	7.95587	1.40372	10.6078	2.21261	8.49182	4.2325	9.32273	1.08954	10.6078	2.21261	7.95106	1.49857	9.71653	2.03669	7.95106	1.29563	2.37563	-0.00012	3.13505	0.00011	2.79276	0.00039
5.17453	387.574	5.17453	8447	5.17453	619.044	5.16143	406.774	1.36867	-22.2317	1.2592	-24.3871	14.0289	0.731343	8.62444	1.49125	11.499	2.23754	9.15053	4.57689	9.99414	1.11348	11.499	2.23754	8.568	1.54943	10.6078	2.21261	8.568	1.32129	2.59488	0.00054	3.42751	0.00035	3.05208	0.0005
5.18766	287.608	5.18766	8608	5.18766	278.244	5.17456	480.015	1.4791	-20.3126	1.36867	-22.0443	14.8067	0.664801	9.29302	1.49125	12.3903	2.36312	9.80759	4.8232	10.6655	1.23183	12.3903	2.36312	9.185	1.72719	11.499	2.23754	9.18344	1.49905	2.81537	0.00041	3.71635	0.00023	3.31115	0.00113
5.20079	493.642	5.20079	8516	5.20079	435.445	5.18769	237.256	1.59048	-19.0129	1.4791	-20.1375	15.5843	0.697761	9.96165	1.52024	13.2815	2.46378	10.4663	5.19245	11.3354	1.23183	13.2815	2.46378	9.80044	1.80371	12.3903	2.36312	9.80044	1.47338	3.03572	0.00088	4.00654	-3e-05	3.56852	0.00106
5.21392	345.675	5.21392	8524	5.21392	531.645	5.20082	473.497	1.7028	-17.6328	1.59048	-18.6334	16.362	0.731343	10.6302	1.46225	14.1729	2.53951	11.125	5.38904	12.0068	1.32668	14.1729	2.53951	10.4174	1.87975	13.2815	2.46378	10.4174	1.72766	3.25477	0.00065	4.29786	0.00094	3.82742	0.0008
5.22705	373.709	5.22705	8476	5.22705	440.845	5.21395	601.738	1.81608	-16.4661	1.7028	-17.4652	17.1396	0.731343	11.2988	1.66685	15.0641	2.69003	11.7836	5.75829	12.6782	1.27926	15.0641	2.69003	11.0329	1.98146	14.1729	2.53951	11.0329	1.72766	3.4751	0.00084	4.58789	0.00054	4.0875	0.00075
5.24018	436.743	5.24018	8379	5.24018	478.046	5.22708	483.979	1.9303	-15.3904	1.81608	-16.5616	17.9173	0.764303	11.9674	1.60832	15.9554	2.69003	12.4407	5.95488	13.348	1.56339	15.9554	2.69003	11.6498	2.13356	15.0641	2.69003	11.6498	1.85456	3.69655	0.0003	4.87898	0.00069	4.3461	0.00102
5.25331	516.777	5.25331	8420	5.25331	298.246	5.24021	480.22			1.9303	-15.8605	18.695	0.697761	12.6359	1.69584	16.8466	2.81609	13.0994	6.25046	14.0194	1.49246	16.8466	2.81609	12.2668	2.15922	15.9554	2.69003	12.2668	1.90542	3.91441	0.0006	5.16904	0.00101	4.60306	0.00145
5.26644	292.81	5.26644	8585	5.26644	495.447	5.25334	316.461					19.4727	0.764303	13.3046	1.63731	17.7379	2.94167	13.7581	6.44705	14.6908	1.56339	17.7379	2.94167	12.8823	2.28612	16.8466	2.81609	12.8823	2.00713	4.13511	0.00053	5.4581	0.00077	4.86302	0.00135
5.27957	441.844	5.27957	8457	5.27957	334.647	5.26647	445.702					20.2503	0.697761	13.9731	1.69584	18.6292	3.04233	14.4167	6.8163	15.3606	1.61082	18.6292	3.04233	13.4992	2.38783	17.7379	2.94167	13.4992	2.08317	4.35637	0.00082	5.75059	0.00064	5.12253	0.00166
5.2927	245.878	5.2927	8535	5.2927	349.847	5.2796	470.943					21.028	0.797264	14.6417	1.72538	19.5205	3.06726	15.0738	7.03775	16.032	1.63475	19.5205	3.06726	14.1147	2.46388	18.6292	3.04233	14.1147	2.15922	4.57532	0.00082	6.04168	0.00115	5.38036	0.00153
5.30583	352.911	5.30583	8507	5.30583	435.048	5.29273	378.184					21.8057	0.631219	15.3103	1.81291	20.4117	3.24318	15.7325	7.28407	16.7034	1.82402	20.4117	3.24318	14.7317	2.59078	19.5205	3.06726	14.7317	2.31179	4.79507	0.00065	6.32962	0.00074	5.63899	0.00158
5.31896	507.945	5.31896	8559	5.31896	459.248	5.30586	246.425					22.5834	0.897388	15.9805	1.69584	21.3051	3.21825	16.3912	7.60359	17.3748	1.7766	21.3051	3.21825	15.3486	2.56559	20.4117	3.24318	15.3486	2.31179	5.01581	0.00109	6.62133	0.00109	5.89752	0.00195
5.33209	609.979	5.33209	8494	5.33209	486.448	5.31899	438.667					23.3611	0.830846	16.6491	1.8419	22.1964	3.36877	17.0483	7.82505	18.0447	1.87145	22.1964	3.36877	15.9641	2.7942	21.3051	3.21825	15.9641	2.46435	5.23547	0.00074	6.9132	0.00114	6.15692	0.00113
5.34522	458.013	5.34522	8436	5.34522	445.649	5.33212	324.908					24.1387	0.797264	17.3176	1.75438	23.0876	3.4445	17.7069	8.0465	18.7161	1.94238	23.0876	3.4445	16.5811	2.7942	22.1964	3.36877	16.5811	2.48954	5.45604	0.00083	7.20196	0.00156	6.41575	0.00165
5.35835	609.046	5.35835	8556	5.35835	319.849	5.34525	414.149					24.9164	0.764303	17.9863	1.92998	23.9789	3.51976	18.3656	8.26796	19.3875	2.01374	23.9789	3.51976	17.1981	3.02281	23.0876	3.4445	17.1965	2.59125	5.676	0.00123	7.49203	0.00109	6.67363	0.00186
5.37148	392.08	5.37148	8526	5.37148	461.05	5.35838	408.39					25.6941	0.797264	18.6548	1.81291	24.8702	3.64534	19.0243	8.51427	20.0573	1.96631	24.8702	3.64534	17.8135	3.048	23.9789	3.51976	17.8135	2.6673	5.89548	0.00073	7.78402	0.00077	6.93184	0.00161
5.38461	370.114	5.38461	8703	5.38461	411.25	5.37151	510.631					26.4718	0.830846	19.3234	2.0465	25.7615	3.69567	19.6814	8.80939	20.7287	2.03723	25.7615	3.69567	18.4304	3.02281	24.8702	3.64534	18.4304	2.81987	6.11578	0.00127	8.07366	0.00108	7.19252	0.00207
5.39774	438.148	5.39774	8609	5.39774	413.45	5.38464	376.872					27.2494	0.797264	19.992	1.92998	26.6527	3.69567	20.34	8.93278	21.4002	2.13209	26.6527	3.69567	19.046	3.20057	25.7615	3.69567	19.0459	2.79468	6.33686	0.00135	8.36466	0.00109	7.45057	0.00153
5.41087	509.181	5.41087	8654	5.41087	323.651	5.39777	296.113					28.0271	0.830846	20.6606	2.01751	27.544	3.84666	20.9988	9.2523	22.0716	2.27438	27.544	3.84666	19.6629	3.25143	26.6527	3.69567	19.6629	2.97243	6.55475	0.00111	8.65517	0.001	7.70782	0.00163
5.424	541.215	5.424	8656	5.424	462.851	5.4109	386.354					28.8048	0.930348	21.3292	1.98851	28.4353	3.92192	21.6558	9.44936	22.7414	2.20301	28.4353	3.92192	20.2784	3.35314	27.544	3.84666	20.2783	2.97243	6.77533	0.00084	8.9442	0.00147	7.96789	0.00181
5.43713	280.249	5.43713	8527	5.43713	409.051	5.42403	510.595					29.5825	0.797264	21.9978	2.10503	29.3266	3.99765	22.3145	9.64641	23.4128	2.25044	29.3266	3.99765	20.8953	3.32747	28.4353	3.92192	20.8953	3.04848	6.99681	0.0013	9.23658	0.0011	8.22753	0.00206
5.45026	572.283	5.45026	8606	5.45026	407.252	5.43716	512.836					30.3602	0.797264	22.6663	2.07604	30.2178	4.12324	22.9732	9.86786	24.0842	2.36879	30.2178	4.12324	21.5123	3.48004	29.3266	3.99765	21.5108	3.12452	7.21597	0.00146	9.52691	0.00123	8.48461	0.00197
5.46339	658.316	5.46339	8724	5.46339	414.452	5.45029	526.077					31.1378	0.830846	23.3349	2.07604	31.1091	4.12324	23.6319	10.0893	24.7556	2.44016	31.1091	4.12324	22.1278	3.53089	30.2178	4.12324	22.1277	3.20105	7.43542	0.00153	9.81555	0.00164	8.74326	0.00191
5.47653	416.35	5.47653	8722	5.47653	413.653	5.46343	363.318					31.9155	0.930348	24.0035	2.13457	32.0003	4.24882	24.2889	10.3108	25.4255	2.48759	32.0003	4.24882	22.7447	3.58175	31.1091	4.12324	22.7447	3.22624	7.65623	0.00189	10.1074	0.00138	9.00347	0.00191
5.48966	730.384	5.48966	8470	5.48966	524.853	5.47656	480.559					32.6931	0.797264	24.6721	2.16357	32.8917	4.29915	24.9476	10.5322	26.0969	2.53502	32.8917	4.29915	23.3602	3.73384	32.0003	4.24882	23.3602	3.40399	7.87618	0.0017	10.3991	0.00081	9.26186	0.00245
5.50279	597.417	5.50279	8713	5.50279	508.053	5.48969	510.8					33.4709	0.897388	25.3407	2.16357	33.7829	4.39981	25.6063	10.7537	26.7683	2.55851	33.7829	4.39981	23.9772	3.70865	32.8916	4.29915	23.9771	3.32795	8.0962	0.00151	10.6872	0.00167	9.52041	0.00232
5.51592	718.451	5.51592	8464	5.51592	527.254	5.50282	286.041					34.2485	0.897388	26.0093	2.2221	34.6742	4.42474	26.2633	10.9259	27.4381	2.60594	34.6742	4.42474	24.5927	3.83555	33.7829	4.39981	24.5926	3.5057	8.31644	0.00152	10.9782	0.00162	9.77827	0.00232
5.52905	625.485	5.52905	8721	5.52905	718.454	5.51595	468.282					35.0262	0.96393	26.6778	2.19311	35.5654	4.55033	26.9221	11.0732	28.1095	2.67686	35.5654	4.55033	25.2096	3.93726	34.6742	4.42474	25.2096	3.55656	8.53555	0.00209	11.2699	0.00165	10.0374	0.00212
5.54218	570.519	5.54218	8606	5.54218	371.654	5.52908	539.523					35.8038	0.830846	27.3464	2.30963	36.4567	4.5254	27.5807	11.3688	28.7809	2.74823	36.4567	4.5254	25.8266	4.01331	35.5654	4.55033	25.8265	3.58175	8.7562	0.00127	11.5597	0.00134	10.2972	0.00237
5.55531	531.552	5.55531	8529	5.55531	510.855	5.54221	472.764					36.5815	0.96393	28.0151	2.2221	37.348	4.67639	28.2394	11.541	29.4507	2.72429	37.348	4.67639	26.4421	4.03897	36.4567	4.5254	26.442	3.60741	8.97721	0.00169	11.8503	0.00178	10.5557	0.00268
5.56844	477.586	5.56844	8499	5.56844	448.055	5.55534	352.005					37.3592	0.897388	28.6836	2.33917	38.2392	4.72672	28.8965	11.6888	30.1221	2.81915	38.2392	4.72672	27.059	4.16587	37.348	4.67639	27.0589	3.75998	9.19549	0.00168	12.1411	0.00237	10.8121	0.0026
5.58157	629.62	5.58157	8680	5.58157	542.256	5.56847	416.246					38.1369	0.930348	29.3522	2.33917	39.1305	4.72672	29.5552	11.9346	30.7935	2.84264	39.1305	4.72672	27.6745	4.16587	38.2392	4.72672	27.6744	3.83603	9.41603	0.00174	12.4299	0.00147	11.0731	0.00199
5.5947	623.654	5.5947	8786	5.5947	525.456	5.5816	436.487					38.9146	0.897388	30.0208	2.36816	40.0218	4.87723	30.2138	12.1317	31.4634	2.89007	40.0218	4.87723	28.2915	4.24192	39.1305	4.72672	28.2914	3.83603	9.63734	0.00181	12.7223	0.00222	11.3322	0.00292
5.60783	632.687	5.60783	8585	5.60783	398.656	5.59473	499.728					39.6922	1.03047	30.6894	2.3977	40.913	4.92756	30.8709	12.2546	32.1348	2.9375	40.913	4.92756	28.9084	4.26759	40.0217	4.87723	28.9069	3.91207	9.8565	0.00227	13.0128	0.00138	11.5896	0.00281
5.62096	726.721	5.62096	8672	5.62096	647.857	5.60786	456.969					40.4699	0.897388	31.358	2.4267	41.8043	4.95296	31.5296	12.5253	32.8062	2.9375	41.8043	4.95296	29.5239	4.3693	40.913	4.92756	29.5238	4.01378	10.0757	0.00191	13.3014	0.00237	11.8485	0.00329
5.63409	773.755	5.63409	8714	5.63409	595.057	5.62099	424.21					41.2476	0.96393	32.0266	2.3977	42.6956	5.05315	32.1883	12.6483	33.476	3.03236	42.6956	5.05315	30.1408	4.3693	41.8043	4.95296	30.1408	4.03897	10.2968	0.00194	13.5932	0.00218	12.1083	0.00274
5.64722	566.789	5.64722	8732	5.64722	729.257	5.63412	419.451					42.0253	1.03047	32.6951	2.45624	43.5868	5.12888	32.8469	12.8204	34.1474	3.07979	43.5868	5.12888	30.7563	4.54705	42.6956	5.05315	30.7563	4.03897	10.5166	0.00257	13.8853	0.00186	12.3662	0.00237
5.66035	670.822	5.66035	8718	5.66035	630.458	5.64725	666.692					42.8029	0.96393	33.3637	2.48523	44.4781	5.17921	33.504	12.9682	34.8188	3.10328	44.4781	5.17921	31.3733	4.52139	43.5868	5.12888	31.3732	4.11549	10.7366	0.00198	14.1729	0.00179	12.6251	0.00255
5.67348	532.856	5.67348	8859	5.67348	601.658	5.66038	543.933					43.5806	1.03047	34.0339	2.45624	45.3693	5.25447	34.1627	13.116	35.4903	3.10328	45.3693	5.25447	31.9887	4.67395	44.4781	5.17921	31.9887	4.2424	10.9569	0.00197	14.4641	0.00249	12.8835	0.00308
5.68661	695.89	5.68661	8788	5.68661	534.858	5.67351	489.174					44.3583	0.830846	34.7025	2.51477	46.2607	5.38006	34.8214	13.2634	36.16	3.293	46.2607	5.38006	32.6057	4.69914	45.3693	5.25447	32.6057	4.19154	11.1765	0.00232	14.7556	0.00226	13.1423	0.00366
5.69974	637.923	5.69974	8852	5.69974	539.059	5.68664	570.415					45.136	1.09639	35.3711	2.54376	47.1519	5.2794	35.4801	13.5097	36.8314	3.22207	47.1519	5.2794	33.2227	4.80086	46.2607	5.38006	33.2211	4.34411	11.3971	0.00213	15.0455	0.00203	13.4019	0.00298
5.71287	729.957	5.71287	8594	5.71287	559.259	5.69977	631.656					45.9137	1.03047	36.0397	2.51477	48.0432	5.45579	36.1371	13.5833	37.5029	3.26906	48.0432	5.45579	33.8381	4.85171	47.1519	5.2794	33.8381	4.3693	11.6175	0.00249	15.3352	0.00202	13.6606	0.00392
5.726	652.991	5.726	8769	5.726	651.46	5.7129	527.897					46.6913	1.03047	36.7082	2.66083	48.9344	5.45579	36.7958	13.8296	38.1727	3.34043	48.9344	5.45579	34.4551	4.87738	48.0432	5.45579	34.4551	4.52186	11.8359	0.0029	15.6269	0.00261	13.9172	0.00353
5.73913	643.025	5.73913	8796	5.73913	498.66	5.72603	491.138					47.469	0.96393	37.3768	2.66083	49.8257	5.6317	37.4545	13.8541	38.8441	3.43528	49.8257	5.6317	35.0705	4.95342	48.9344	5.45579	35.0706	4.49667	12.0566	0.00244	15.9161	0.00303	14.1779	0.0034
5.75226	831.058	5.75226	8764	5.75226	591.86	5.73916	555.379					48.2467	1.06343	38.0454	2.6023	50.717	5.53104	38.1116	14.0999	39.5155	3.38785	50.717	5.53104	35.6875	5.02947	49.8257	5.6317	35.6875	4.59791	12.2782	0.00269	16.2078	0.00232	14.4373	0.0032
5.76539	712.092	5.76539	8567	5.76539	649.061	5.75229	603.62					49.0244	1.09639	38.714	2.74836	51.6083	5.78222	38.7703	14.3218	40.1853	3.43528	51.6083	5.78222	36.303	5.00428	50.717	5.53104	36.3029	4.62357	12.4969	0.00317	16.4988	0.00247	14.6938	0.00367
5.77852	885.126	5.77852	8674	5.77852	584.261	5.76542	630.861					49.802	1.03047	39.3826	2.71937	52.4995	5.6317	39.4289	14.3706	40.8567	3.5297	52.4995	5.6317	36.9199	5.10599	51.6083	5.78222	36.9199	4.69962	12.7165	0.00342	16.7872	0.00302	14.9529	0.00361
5.79165	827.16	5.79165	8791	5.79165	582.461	5.77855	511.102					50.5797	1.06343	40.0512	2.68982	53.3908	5.83255	40.0876	14.5921	41.5282	3.48271	53.3908	5.83255	37.5369	5.15684	52.4995	5.6317	37.5354	4.72529	12.9376	0.0028	17.0791	0.00296	15.2138	0.0038
5.80478	736.193	5.80478	8693	5.80478	654.662	5.79168	544.343					51.3574	0.96393	40.7197	2.7779	54.2842	5.88288	40.7447	14.7155	42.1979	3.62456	54.2842	5.88288	38.1524	5.23289	53.3908	5.83255	38.1523	4.80133	13.1576	0.00311	17.3709	0.0027	15.4706	0.00428
5.81791	833.227	5.81791	8754	5.81791	691.862	5.80481	455.585					52.1351	1.16294	41.3883	2.74836	55.1754	5.90828	41.4034	14.9121	42.8694	3.50621	55.1754	5.90828	38.7693	5.3346	54.2842	5.88288	38.7678	4.82652	13.3765	0.00286	17.6589	0.00279	15.7298	0.004
5.83104	707.261	5.83104	8749	5.83104	705.063	5.81794	613.826					52.9127	1.03047	42.057	2.86543	56.0668	6.03387	42.062	15.0106	43.5408	3.69592	56.0668	6.03387	39.3848	5.35979	55.1754	5.90828	39.3848	4.85219	13.5972	0.00274	17.9498	0.00282	15.9887	0.00408
5.84417	781.295	5.84417	9011	5.84417	716.263	5.83107	524.067					53.6904	1.09639	42.7255	2.7779	56.958	5.95814	42.7192	15.1828	44.2122	3.71942	56.958	5.95814	40.0018	5.35979	56.0668	6.03387	40.0017	4.97909	13.8168	0.00328	18.2417	0.00268	16.2469	0.00392
5.8573	772.328	5.8573	8814	5.8573	470.463	5.8442	499.308					54.4681	0.996891	43.3941	2.80689	57.8493	6.18438	43.3778	15.3798	44.882	3.71942	57.8493	6.18438	40.6173	5.51236	56.958	5.95814	40.6172	5.00428	14.0374	0.00317	18.5313	0.00257	16.5068	0.00388
5.87043	660.362	5.87043	8810	5.87043	734.664	5.85733	560.549					55.2457	1.16294	44.0627	2.86543	58.7405	6.15945	44.0365	15.5272	45.5534	3.83777	58.7405	6.15945	41.2342	5.4615	57.8493	6.18438	41.2342	5.05513	14.2578	0.00392	18.8212	0.00338	16.765	0.00426
5.88356	816.396	5.88356	8799	5.88356	801.864	5.87046	545.79					56.0235	1.06343	44.7312	2.92396	59.6318	6.31044	44.6951	15.6257	46.2248	3.79034	59.6318	6.31044	41.8512	5.53755	58.7405	6.15945	41.8497	5.02994	14.4768	0.00388	19.1126	0.00317	17.0224	0.0041
5.89669	727.429	5.89669	8746	5.89669	680.064	5.88359	624.031					56.8011	1.16294	45.3999	2.95295	60.5231	6.23471	45.3523	15.8471	46.8947	3.83777	60.5231	6.23471	42.4667	5.61407	59.6318	6.31044	42.4666	5.2077	14.697	0.00305	19.4024	0.00309	17.2829	0.00403
5.90982	734.463	5.90982	8896	5.90982	718.265	5.89672	555.272					57.5788	1.12998	46.0685	2.83643	61.4144	6.36077	46.0109	15.9701	47.5661	3.8617	61.4144	6.36077	43.0836	5.7153	60.5231	6.23471	43.0821	5.18251	14.9184	0.00359	19.6935	0.00288	17.5421	0.00438
5.92295	872.497	5.92295	8929	5.92295	732.465	5.90985	485.513					58.3564	1.16294	46.737	3.04103	62.3056	6.3857	46.6696	16.0935	48.2375	3.95612	62.3056	6.3857	43.6991	5.79182	61.4144	6.36077	43.6991	5.23289	15.1373	0.00375	19.9843	0.003	17.7988	0.00509
5.93608	849.531	5.93608	8643	5.93608	715.666	5.92298	704.754					59.1341	1.12998	47.4056	2.92396	63.1969	6.51129	47.3283	16.2164	48.9073	3.90913	63.1969	6.51129	44.3161	5.81702	62.3056	6.3857	44.3146	5.23289	15.3559	0.00323	20.2732	0.00349	18.0585	0.0053
5.94922	953.564	5.94922	8825	5.94922	676.866	5.93612	508.995					59.9118	1.19652	48.0742	3.01149	64.0881	6.48636	47.9854	16.4134	49.5787	4.07491	64.0881	6.48636	44.933	5.84268	63.1969	6.51129	44.9315	5.43631	15.5781	0.00398	20.5647	0.00307	18.3187	0.00456
5.96235	822.598	5.96235	8744	5.96235	802.066	5.94925	667.236					60.6895	1.03047	48.7428	3.04103	64.9795	6.61195	48.644	16.4622	50.2501	4.00355	64.9795	6.61195	45.5485	5.91873	64.0881	6.48636	45.5484	5.41112	15.798	0.00384	20.8564	0.0033	18.5751	0.00462
5.97548	962.632	5.97548	8711	5.97548	597.267	5.96238	658.477					61.4672	1.22948	49.4114	3.04103	65.8707	6.63735	49.3027	16.7086	50.92	4.07491	65.8707	6.63735	46.1654	5.96958	64.9795	6.61195	46.1639	5.43631	16.0169	0.00408	21.1447	0.00397	18.8346	0.00498
5.98861	824.666	5.98861	8858	5.98861	723.467	5.97551	541.718					62.2467	1.12998	50.0816	3.09956	66.762	6.71261	49.9614	16.8564	51.5914	4.14583	66.762	6.71261	46.7809	5.94392	65.8707	6.63735	46.7809	5.46198	16.2376	0.00442	21.4356	0.00352	19.0938	0.00511
6.00174	818.699	6.00174	8868	6.00174	814.667	5.98864	645.959					63.0244	1.22948	50.7501	3.01149	67.6532	6.76293	50.6184	16.9052	52.2628	4.19326	67.6532	6.76293	47.3979	6.04563	66.762	6.71261	47.3964	5.53802	16.4578	0.00432	21.7274	0.00322	19.352	0.00496
6.01487	841.733	6.01487	8683	6.01487	914.868	6.00177	646.2					63.802	1.12998	51.4187	3.07002	68.5445	6.83819	51.2772	17.1022	52.9326	4.21676	68.5445	6.83819	48.0148	6.19819	67.6532	6.76293	48.0133	5.63973	16.6776	0.00447	22.0173	0.00421	19.6112	0.005
6.028	932.767	6.028	8941	6.028	754.068	6.0149	645.441					64.5797	1.22948	52.0873	3.15755	69.4358	6.93885	51.9358	17.2251	53.604	4.28812	69.4358	6.93885	48.6303	6.14734	68.5445	6.83819	48.6288	5.58888	16.898	0.00434	22.3073	0.00357	19.8699	0.00522
6.04113	946.801	6.04113	8850	6.04113	989.269	6.02803	770.682					65.3574	1.26306	52.7559	3.15755	70.327	6.91345	52.5929	17.3485	54.2754	4.21676	70.327	6.91345	49.2473	6.19819	69.4358	6.93885	49.2458	5.71578	17.117	0.00472	22.5984	0.00351	20.1272	0.00531
6.05426	840.834	6.05426	9052	6.05426	896.469	6.04116	573.923					66.1351	1.22948	53.4245	3.12856	71.2183	6.93885	53.2516	17.57	54.9468	4.33555	71.2183	6.93885	49.8627	6.2999	70.327	6.91345	49.8612	5.69059	17.3377	0.00436	22.8883	0.00412	20.388	0.00512
6.06739	775.868	6.06739	8742	6.06739	827.669	6.05429	522.164					66.9127	1.19652	54.0931	3.18709	72.1095	7.03951	53.9103	17.5944	55.6166	4.31161	72.1095	7.03951	50.4797	6.40114	71.2183	6.93885	50.4782	5.86835	17.5591	0.00474	23.1796	0.00411	20.6468	0.00524
6.08052	873.902	6.08052	8954	6.08052	891.87	6.06742	514.405					67.6904	1.19652	54.7617	3.18709	73.0008	7.1397	54.5689	17.7666	56.288	4.42996	73.0008	7.1397	51.0967	6.37595	72.1095	7.03951	51.0952	5.79183	17.7775	0.00505	23.4699	0.00395	20.9032	0.00585
6.09365	911.935	6.09365	8808	6.09365	843.07	6.08055	770.646					68.4681	1.19652	55.4302	3.33315	73.8921	7.1397	55.226	17.9388	56.9595	4.35904	73.8921	7.1397	51.7122	6.47766	73.0008	7.1397	51.7106	5.86835	17.9972	0.00491	23.7592	0.00424	21.1635	0.00513
6.10678	1087.97	6.10678	9073	6.10678	949.27	6.09368	688.887					69.2458	1.26306	56.0989	3.24562	74.7834	7.24036	55.8847	18.0866	57.6293	4.50133	74.7834	7.24036	52.3291	6.52852	73.8921	7.1397	52.3276	5.86835	18.2184	0.00532	24.0497	0.00357	21.4237	0.00575
6.11991	975.003	6.11991	9161	6.11991	1027.47	6.10681	690.128					70.0235	1.19652	56.7674	3.39168	75.6746	7.29069	56.5434	18.1602	58.3007	4.50133	75.6746	7.29069	52.9445	6.60456	74.7834	7.24036	52.9431	5.96958	18.4385	0.00549	24.3425	0.004	21.6801	0.00614
6.13304	1191.04	6.13304	8992	6.13304	910.671	6.11994	803.369					70.8011	1.22948	57.436	3.30416	76.5659	7.36595	57.202	18.3573	58.9721	4.52482	76.5659	7.36595	53.5616	6.57937	75.6746	7.29069	53.56	6.07129	18.6574	0.00504	24.6303	0.00441	21.939	0.00591
6.14617	1044.07	6.14617	9140	6.14617	988.872	6.13307	679.61					71.5788	1.29602	58.1046	3.33315	77.4571	7.39135	57.8591	18.4802	59.6419	4.59619	77.4571	7.39135	54.177	6.65542	76.5659	7.36595	54.1755	6.02044	18.878	0.00537	24.9215	0.00398	22.1987	0.00576
6.1593	1006.1	6.1593	9129	6.1593	913.072	6.1462	564.851					72.3565	1.22948	58.7732	3.36269	78.3485	7.41627	58.5178	18.5787	60.3133	4.61968	78.3485	7.41627	54.794	6.70627	77.4571	7.39135	54.7924	6.07129	19.0985	0.00591	25.2134	0.00421	22.457	0.00574
6.17243	1059.14	6.17243	9010	6.17243	1052.27	6.15933	742.092					73.1342	1.26306	59.4418	3.42068	79.2397	7.41627	59.1765	18.7509	60.9848	4.6906	79.2397	7.41627	55.4109	6.68061	78.3485	7.41627	55.4079	6.14781	19.3181	0.00495	25.5031	0.00446	22.7159	0.00603
6.18556	887.172	6.18556	8990	6.18556	884.473	6.17246	614.333					73.9118	1.3296	60.1104	3.36269	80.131	7.59266	59.8352	18.8494	61.6545	4.66711	80.131	7.59266	56.0264	6.83317	79.2397	7.41627	56.0249	6.22386	19.5384	0.0057	25.7926	0.0043	22.9746	0.00584
6.19869	900.205	6.19869	8950	6.19869	1101.67	6.18559	786.574					74.6895	1.22948	60.7789	3.47921	81.0222	7.51693	60.4922	18.9972	62.3259	4.6906	81.0222	7.51693	56.6433	6.88403	80.131	7.59266	56.6418	6.24905	19.7577	0.00558	26.0846	0.00484	23.2325	0.00623
6.21182	868.239	6.21182	9095	6.21182	1040.87	6.19872	705.815					75.4672	1.3296	61.4475	3.45022	81.9136	7.69285	61.1509	19.1202	62.9974	4.78546	81.9136	7.69285	57.2588	6.88403	81.0222	7.51693	57.2573	6.2999	19.9783	0.00525	26.374	0.00447	23.4927	0.00565
6.22495	1068.27	6.22495	8995	6.22495	1033.07	6.21185	684.056					76.2449	1.29602	62.1161	3.45022	82.8069	7.71825	61.8096	19.1694	63.6672	4.76197	82.8069	7.71825	57.8758	6.93489	81.9136	7.69285	57.8743	6.27471	20.1989	0.00621	26.6653	0.00435	23.7514	0.00639
6.23808	1037.31	6.23808	9167	6.23808	923.274	6.22498	536.297					77.0225	1.29602	62.7863	3.45022	83.6982	7.81891	62.4683	19.366	64.3386	4.8094	83.6982	7.81891	58.4913	7.0366	82.8069	7.71825	58.4898	6.42728	20.418	0.00615	26.9558	0.00458	24.0084	0.00628
6.25121	1153.34	6.25121	9061	6.25121	1107.47	6.23811	689.538					77.8002	1.29602	63.4548	3.53775	84.5895	7.84384	63.1254	19.5382	65.01	4.88032	84.5895	7.84384	59.1082	7.0366	83.6982	7.81891	59.1067	6.40162	20.6375	0.00584	27.2447	0.00454	24.2678	0.00674
6.26434	1218.37	6.26434	8710	6.26434	862.675	6.25124	658.779					78.5779	1.3296	64.1235	3.45022	85.4807	7.89417	63.784	19.5875	65.6798	4.78546	85.4807	7.89417	59.7237	7.08745	84.5895	7.84384	59.7222	6.47766	20.8592	0.00615	27.5364	0.00488	24.5282	0.00645
6.27747	1103.41	6.27747	8992	6.27747	922.875	6.26437	695.02					79.3555	1.3296	64.7921	3.62582	86.372	7.9191	64.4427	19.686	66.3513	4.97518	86.372	7.9191	60.3407	7.13783	85.4807	7.89417	60.3392	6.47766	21.0791	0.00618	27.828	0.00527	24.7853	0.00629
6.2906	1095.44	6.2906	9003	6.2906	1111.08	6.2775	668.262					80.1333	1.36256	65.4606	3.62582	87.2632	7.9445	65.0998	19.8831	67.0227	4.95124	87.2632	7.9445	60.9576	7.18869	86.372	7.9191	60.9561	6.63023	21.2976	0.00625	28.1161	0.00514	25.0437	0.0071
6.30373	1165.48	6.30373	8905	6.30373	1048.28	6.29063	718.503					80.9109	1.22948	66.1292	3.53775	88.1546	8.04516	65.7585	20.0304	67.6924	4.97518	88.1546	8.04516	61.5731	7.23954	87.2632	7.9445	61.5716	6.60504	21.5185	0.00634	28.4071	0.00502	25.3038	0.00681
6.31686	1205.51	6.31686	9114	6.31686	1013.48	6.30376	641.744					81.6886	1.3296	66.7978	3.68435	89.0458	8.01976	66.4171	20.1045	68.3639	4.95124	89.0458	8.01976	62.1901	7.2904	88.1546	8.04516	62.1886	6.60504	21.7391	0.00653	28.6999	0.00492	25.5622	0.00667
6.32999	1250.54	6.32999	8993	6.32999	1161.68	6.31689	639.985					82.4663	1.29602	67.4664	3.62582	89.9371	8.17074	67.0743	20.2274	69.0353	5.09353	89.9371	8.17074	62.8056	7.39211	89.0458	8.01976	62.8041	6.63023	21.9586	0.00665	28.9886	0.00501	25.8208	0.00693
6.34312	1187.58	6.34312	9126	6.34312	1121.88	6.33002	726.226					83.2439	1.4291	68.135	3.71335	90.8283	8.17074	67.7329	20.3752	69.7051	5.06959	90.8283	8.17074	63.4225	7.34125	89.9371	8.17074	63.421	6.73194	22.1782	0.0072	29.2785	0.00532	26.0793	0.00703
6.35625	1268.61	6.35625	8960	6.35625	990.077	6.34315	837.467					84.0216	1.36256	68.8036	3.74234	91.7175	8.22107	68.3916	20.4733	70.3765	5.09353	91.7175	8.22107	64.0394	7.44297	90.8283	8.17074	64.0379	6.75713	22.3985	0.00699	29.5701	0.00525	26.3374	0.00748
6.36938	1104.64	6.36938	8946	6.36938	1095.28	6.35628	854.708					84.7993	1.49565	69.4721	3.68435	92.6087	8.246	69.0502	20.6704	71.0479	5.14096	92.6087	8.246	64.6549	7.44297	91.7175	8.22107	64.6534	6.78279	22.6191	0.00662	29.8603	0.00548	26.5972	0.00754
6.38251	1204.68	6.38251	8990	6.38251	968.478	6.36941	679.949					85.577	1.36256	70.1407	3.68435	93.5	8.246	69.7074	20.6455	71.7178	5.21188	93.5	8.246	65.2719	7.56987	92.6088	8.246	65.2704	6.80798	22.8392	0.00695	30.151	0.00526	26.8565	0.00736
6.39564	1168.71	6.39564	8912	6.39564	1109.68	6.38254	773.19					86.3546	1.46206	70.8093	3.71335	94.3913	8.47225	70.366	20.8674	72.3892	5.21188	94.3913	8.47225	65.8874	7.51901	93.5	8.246	65.8858	6.9097	23.0586	0.00714	30.4412	0.00551	27.1131	0.00779
6.40878	1264.75	6.40878	9180	6.40878	1219.88	6.39568	784.431					87.1323	1.36256	71.4779	3.80088	95.2826	8.42192	71.0247	21.064	73.0606	5.25931	95.2826	8.42192	66.5043	7.69677	94.3912	8.47225	66.5028	6.88451	23.2783	0.00746	30.731	0.00545	27.3729	0.00747
6.42191	1235.78	6.42191	9154	6.42191	1270.08	6.40881	659.672					87.91	1.46206	72.1465	3.83042	96.1738	8.47225	71.6818	21.0396	73.7304	5.21188	96.1738	8.47225	67.1198	7.69677	95.2826	8.42192	67.1183	6.93489	23.4997	0.00724	31.0227	0.00584	27.6333	0.0078
6.43504	1335.81	6.43504	8995	6.43504	1142.28	6.42194	737.913					88.6877	1.46206	72.815	3.80088	97.0651	8.49765	72.3405	21.2855	74.4018	5.37766	97.0651	8.49765	67.7368	7.74762	96.1738	8.47225	67.7352	7.0366	23.7193	0.00777	31.3141	0.00611	27.8899	0.00802
6.44817	1315.85	6.44817	9122	6.44817	1109.48	6.43507	616.154					89.4653	1.3296	73.4836	3.83042	97.9563	8.59784	72.9991	21.2855	75.0732	5.37766	97.9563	8.59784	68.3522	7.72243	97.0651	8.49765	68.3522	6.93489	23.9379	0.00768	31.6021	0.00585	28.1486	0.00742
6.4613	1235.88	6.4613	9120	6.4613	1156.68	6.4482	639.395					90.243	1.49565	74.1523	3.91794	98.8476	8.67357	73.6562	21.4825	75.743	5.37766	98.8476	8.67357	68.9692	7.84933	97.9563	8.59784	68.9677	7.1635	24.159	0.00745	31.8931	0.00573	28.4089	0.00767
6.47443	1336.91	6.47443	9166	6.47443	1223.88	6.46133	708.636					91.0207	1.4291	74.8208	3.80088	99.7389	8.67357	74.3149	21.6054	76.4145	5.44902	99.7389	8.67357	69.5862	7.84933	98.8476	8.67357	69.5847	7.13831	24.3799	0.00808	32.1855	0.00649	28.6665	0.00782
6.48756	1454.95	6.48756	9038	6.48756	1150.08	6.47446	739.877					91.8002	1.52861	75.4894	3.91794	100.63	8.77422	74.9735	21.7532	77.0859	5.47252	100.63	8.77422	70.2016	7.90019	99.7389	8.67357	70.2001	7.06226	24.5986	0.00766	32.4743	0.00571	28.9254	0.00813
6.50069	1392.98	6.50069	9260	6.50069	1158.28	6.48759	831.118					92.5779	1.4291	76.158	3.94748	101.524	8.74882	75.6323	21.8513	77.7573	5.44902	101.524	8.74882	70.8186	7.95105	100.63	8.77422	70.8171	7.26521	24.819	0.00779	32.7643	0.00605	29.1841	0.00834
6.51382	1168.01	6.51382	9090	6.51382	1165.48	6.50072	626.359					93.3556	1.49565	76.8266	4.00547	102.415	8.79915	76.2893	21.9991	78.4271	5.54344	102.415	8.79915	71.4341	7.92538	101.524	8.74882	71.4326	7.26521	25.0391	0.0078	33.0556	0.00655	29.4425	0.00802
6.52695	1246.05	6.52695	9266	6.52695	1107.68	6.51385	665.6					94.1333	1.4291	77.4952	4.064	103.306	8.92474	76.948	22.0727	79.0985	5.47252	103.306	8.92474	72.051	8.07795	102.415	8.79915	72.0495	7.24002	25.2596	0.0081	33.346	0.00668	29.7021	0.00872
6.54008	1441.08	6.54008	8961	6.54008	1357.88	6.52698	710.841					94.9109	1.56219	78.1638	3.85941	104.197	8.89981	77.6067	22.1713	79.7699	5.61481	104.197	8.89981	72.668	8.05276	103.306	8.92474	72.665	7.31606	25.4794	0.00787	33.6368	0.00643	29.9611	0.00821
6.55321	1322.12	6.55321	9178	6.55321	1378.08	6.54011	748.082					95.6886	1.46206	78.8323	4.09355	105.087	9.10066	78.2638	22.2942	80.4397	5.56738	105.087	9.10066	73.2834	8.1288	104.197	8.89981	73.2819	7.34173	25.6987	0.00866	33.9269	0.00614	30.2179	0.00871
6.56634	1287.15	6.56634	9286	6.56634	1195.28	6.55324	887.323					96.4663	1.59515	79.5009	4.09355	105.978	9.07573	78.9225	22.3683	81.1111	5.66223	105.978	9.07573	73.9004	8.17966	105.087	9.10066	73.8989	7.46863	25.9188	0.00849	34.2166	0.0068	30.4782	0.00853
6.57947	1393.18	6.57947	9190	6.57947	1236.48	6.56637	918.564					97.244	1.49565	80.1695	4.12254	106.869	9.10066	79.5811	22.5649	81.7825	5.68573	106.869	9.10066	74.5159	8.28137	105.978	9.07573	74.5144	7.39259	26.1404	0.00872	34.5085	0.0064	30.7377	0.00838
6.5926	1438.22	6.5926	9201	6.5926	1176.68	6.5795	687.805					98.0216	1.52861	80.8381	4.09355	107.76	9.15099	80.2382	22.6142	82.4524	5.68573	107.76	9.15099	75.1328	8.17966	106.869	9.10066	75.1313	7.51949	26.3597	0.00884	34.7993	0.00675	30.9945	0.00851
6.60573	1300.25	6.60573	9421	6.60573	1320.88	6.59263	721.046					98.7993	1.49565	81.5067	4.064	108.652	9.17639	80.8969	22.8112	83.1238	5.80408	108.652	9.17639	75.7483	8.35741	107.76	9.15099	75.7468	7.54468	26.5784	0.00958	35.0883	0.00625	31.2534	0.00862
6.61886	1304.28	6.61886	9307	6.61886	1229.08	6.60576	759.287					99.577	1.56219	82.1753	4.12254	109.543	9.25165	81.5556	22.9098	83.7952	5.70966	109.543	9.25165	76.3653	8.40827	108.652	9.17639	76.3638	7.49382	26.7998	0.00918	35.3787	0.00671	31.514	0.0088
6.63199	1273.32	6.63199	9159	6.63199	1366.29	6.61889	875.528					100.355	1.56219	82.8438	4.18107	110.434	9.30198	82.2126	22.9834	84.465	5.82801	110.434	9.30198	76.9822	8.3826	109.543	9.25165	76.9793	7.6212	27.0204	0.00907	35.6713	0.0067	31.7714	0.00855
6.64512	1284.35	6.64512	9302	6.64512	1286.49	6.63202	836.769					101.132	1.52861	83.5125	4.21061	111.325	9.27658	82.8714	23.082	85.1364	5.68573	111.325	9.27658	77.5977	8.56036	110.434	9.30198	77.5962	7.64639	27.2389	0.00961	35.9605	0.00663	32.0301	0.00965
6.65825	1497.39	6.65825	9367	6.65825	1347.69	6.64515	817.01					101.91	1.62873	84.181	4.23961	112.217	9.40263	83.53	23.2785	85.8078	5.94637	112.217	9.40263	78.2147	8.45913	111.325	9.27658	78.2117	7.67158	27.4595	0.00973	36.2498	0.00677	32.2893	0.00968
6.67138	1443.42	6.67138	9181	6.67138	1356.89	6.65828	693.251					102.688	1.52861	84.8496	4.18107	113.108	9.50329	84.1887	23.2785	86.4776	5.87544	113.108	9.50329	78.8302	8.53517	112.217	9.40263	78.8287	7.72243	27.6803	0.00997	36.5419	0.00718	32.5474	0.00929
6.68451	1530.45	6.68451	9215	6.68451	1186.09	6.67141	911.492					103.465	1.56219	85.5182	4.29814	113.999	9.47789	84.8458	23.4263	87.149	5.89894	113.999	9.47789	79.4471	8.63688	113.108	9.50329	79.4441	7.7481	27.8996	0.00955	36.8322	0.00723	32.8067	0.00916
6.69764	1357.49	6.69764	9070	6.69764	1380.29	6.68454	695.733					104.243	1.59515	86.1868	4.2686	114.89	9.57855	85.5044	23.6727	87.8205	5.96986	114.89	9.57855	80.0626	8.58603	113.999	9.47789	80.0611	7.7481	28.1197	0.00993	37.1225	0.00721	33.0659	0.00966
6.71077	1224.52	6.71077	9233	6.71077	1467.49	6.69767	917.974					105.021	1.66169	86.8554	4.35667	115.782	9.57855	86.1631	23.6234	88.4903	6.01729	115.782	9.57855	80.6796	8.66207	114.89	9.57855	80.6766	7.79895	28.3399	0.00968	37.4128	0.00725	33.3232	0.00941
6.7239	1484.55	6.7239	9265	6.7239	1149.69	6.7108	798.215					105.798	1.56219	87.524	4.29814	116.673	9.67921	86.8218	23.7956	89.1617	5.94637	116.673	9.67921	81.2965	8.76378	115.782	9.57855	81.2935	7.82414	28.5594	0.00982	37.7027	0.00716	33.5828	0.00972
6.73703	1468.59	6.73703	8967	6.73703	1418.89	6.72393	1016.46					106.576	1.62873	88.1925	4.38567	117.564	9.65381	87.4789	23.8941	89.8331	6.11215	117.564	9.65381	81.912	8.78945	116.673	9.67921	81.9105	7.875	28.7804	0.01021	37.9941	0.0074	33.8426	0.00935
6.75016	1503.62	6.75016	9242	6.75016	1239.09	6.73706	841.697					107.354	1.69527	88.8611	4.32713	118.456	9.7794	88.1375	24.0663	90.5029	6.06472	118.456	9.7794	82.5289	8.78945	117.564	9.65381	82.5259	7.95105	29.0003	0.0108	38.2853	0.00737	34.0994	0.00995
6.76329	1659.66	6.76329	9098	6.76329	1297.29	6.75019	923.938					108.131	1.59515	89.5297	4.35667	119.347	9.75447	88.7962	24.0907	91.1743	6.15957	119.347	9.75447	83.1444	8.89068	118.456	9.7794	83.1429	7.90019	29.2187	0.01001	38.574	0.00786	34.3584	0.00976
6.77642	1496.69	6.77642	9248	6.77642	1486.49	6.76332	887.18					108.909	1.66169	90.1983	4.38567	120.238	9.88006	89.4533	24.2878	91.8458	6.11215	120.238	9.88006	83.7614	8.89068	119.347	9.75447	83.7584	8.02757	29.4403	0.01068	38.8646	0.0081	34.6183	0.00968
6.78955	1414.72	6.78955	9426	6.78955	1389.69	6.77645	619.421					109.687	1.66169	90.8669	4.38567	121.129	9.93039	90.112	24.4107	92.5155	6.15957	121.129	9.93039	84.3783	8.96721	120.238	9.88006	84.3753	8.02757	29.6609	0.0101	39.1573	0.00725	34.8764	0.01013
6.80268	1457.76	6.80268	9399	6.80268	1442.89	6.78958	820.662					110.464	1.72823	91.5355	4.47374	122.021	9.98072	90.7706	24.4599	93.1869	6.207	122.021	9.98072	84.9938	8.94154	121.129	9.93039	84.9908	8.07842	29.8794	0.01102	39.4461	0.00808	35.1347	0.0102
6.81581	1492.79	6.81581	9129	6.81581	1478.09	6.80271	725.903					111.242	1.69527	92.2057	4.41521	122.912	10.0056	91.4294	24.5829	93.8584	6.18307	122.912	10.0056	85.6108	9.09411	122.021	9.98072	85.6078	8.17966	30.0997	0.01045	39.7356	0.00775	35.3942	0.01036
6.82894	1653.82	6.82894	9105	6.82894	1414.29	6.81584	685.144					112.02	1.72823	92.8742	4.4442	123.803	10.0814	92.0864	24.7058	94.5282	6.32535	123.803	10.0814	86.2263	9.1193	122.912	10.0056	86.2233	8.1288	30.321	0.01097	40.0277	0.0077	35.6525	0.01043
6.84207	1521.86	6.84207	9376	6.84207	1404.49	6.82897	860.385					112.797	1.72823	93.5428	4.47374	124.694	10.0814	92.7451	24.8043	95.1996	6.25443	124.694	10.0814	86.8432	9.04325	123.803	10.0814	86.8402	8.20532	30.5401	0.01105	40.3184	0.00794	35.9118	0.01044
6.8552	1519.89	6.8552	9322	6.8552	1498.69	6.8421	935.626					113.575	1.66169	94.2114	4.59026	125.586	10.2319	93.4038	24.8536	95.871	6.32535	125.586	10.2319	87.4602	9.19582	124.694	10.0814	87.4572	8.25618	30.76	0.01125	40.6079	0.00823	36.1703	0.01092
6.86833	1523.93	6.86833	9214	6.86833	1451.89	6.85523	966.867					114.353	1.79478	94.88	4.53173	126.477	10.2319	94.0609	25.0506	96.5408	6.34929	126.477	10.2319	88.0757	9.19582	125.586	10.2319	88.0727	8.28137	30.9803	0.01125	40.8989	0.00791	36.4281	0.01079
6.88147	1639.96	6.88147	9363	6.88147	1592.09	6.86837	901.108					115.131	1.69527	95.5486	4.6198	127.368	10.2319	94.7196	25.075	97.2123	6.42021	127.368	10.2319	88.6926	9.24667	126.477	10.2319	88.6896	8.28137	31.2002	0.01166	41.1886	0.00814	36.6878	0.0108
6.8946	1646.99	6.8946	9460	6.8946	1658.29	6.8815	935.349					115.908	1.66169	96.2172	4.53173	128.259	10.3579	95.3782	25.2472	97.8837	6.37278	128.259	10.3579	89.3081	9.32272	127.368	10.2319	89.3051	8.33222	31.421	0.01167	41.4801	0.00824	36.9475	0.01106
6.90773	1551.03	6.90773	9252	6.90773	1525.49	6.89463	804.59					116.686	1.86132	96.8857	4.67834	129.151	10.3325	96.0353	25.3458	98.5534	6.46764	129.151	10.3325	89.9251	9.29705	128.259	10.358	89.9221	8.40827	31.6406	0.01174	41.7704	0.00823	37.2042	0.01095
6.92086	1637.06	6.92086	9513	6.92086	1563.69	6.90776	932.831					117.464	1.69527	97.5543	4.67834	130.042	10.3829	96.694	25.4443	99.2249	6.46764	130.042	10.3829	90.5405	9.37357	129.151	10.3325	90.5375	8.40827	31.8592	0.01212	42.0598	0.00819	37.463	0.01115
6.93399	1673.09	6.93399	9339	6.93399	1505.89	6.92089	944.072					118.241	1.72823	98.2229	4.73687	130.933	10.4083	97.3527	25.6165	99.8963	6.49113	130.933	10.4083	91.1574	9.47529	130.042	10.3829	91.1545	8.40827	32.0807	0.01227	42.3505	0.00866	37.7237	0.01106
6.94712	1510.13	6.94712	9314	6.94712	1600.09	6.93402	975.313					119.019	1.82774	98.8915	4.6488	131.825	10.5588	98.0113	25.6409	100.566	6.5625	131.825	10.5588	91.7744	9.47529	130.933	10.4083	91.7699	8.53565	32.3012	0.01214	42.6434	0.00836	37.9815	0.01177
6.96025	1449.16	6.96025	9358	6.96025	1461.29	6.94715	946.554					119.797	1.76119	99.5601	4.76586	132.716	10.5588	98.6684	25.8131	101.238	6.51507	132.716	10.5588	92.3899	9.52567	131.825	10.5588	92.3869	8.50998	32.5199	0.01246	42.9318	0.00791	38.2391	0.01165
6.97338	1578.2	6.97338	9248	6.97338	1502.49	6.96028	885.795					120.574	1.86132	100.229	4.76586	133.607	10.6345	99.3271	25.9116	101.909	6.5625	133.607	10.6345	93.0069	9.57652	132.716	10.5588	93.0039	8.56084	32.7402	0.01179	43.221	0.00858	38.4992	0.01145
6.98651	1691.23	6.98651	9233	6.98651	1547.7	6.97341	956.036					121.352	1.79478	100.897	4.70733	134.498	10.6595	99.9858	25.9609	102.579	6.70434	134.498	10.6595	93.6223	9.57652	133.607	10.6345	93.6193	8.61169	32.9615	0.01287	43.5139	0.00833	38.7575	0.0118
6.99964	1559.26	6.99964	9324	6.99964	1554.9	6.98654	767.277					122.13	1.72823	101.566	4.8244	135.39	10.7098	100.643	26.1087	103.25	6.65691	135.39	10.7098	94.2393	9.65304	134.498	10.6594	94.2363	8.5865	33.1803	0.01235	43.8041	0.00854	39.0164	0.01197
7.01277	1525.3	7.01277	9384	7.01277	1517.1	6.99967	893.518					122.907	1.89428	102.234	4.67834	136.281	10.785	101.302	26.2316	103.922	6.70434	136.281	10.785	94.8548	9.7039	135.39	10.7098	94.8518	8.68774	33.4005	0.0127	44.0934	0.00902	39.2753	0.01175
7.0259	1521.33	7.0259	9514	7.0259	1549.3	7.0128	912.759					123.685	1.89428	102.903	4.85339	137.172	10.785	101.96	26.3301	104.591	6.72828	137.172	10.785	95.4717	9.75475	136.281	10.785	95.4687	8.68774	33.6208	0.01268	44.3844	0.00883	39.5329	0.01203
7.03903	1611.36	7.03903	9502	7.03903	1563.5	7.02593	1064					124.463	1.72823	103.572	4.73687	138.063	10.8857	102.617	26.453	105.263	6.75177	138.063	10.8857	96.0887	9.77994	137.172	10.785	96.0842	8.78945	33.8407	0.01348	44.6747	0.00849	39.7927	0.01205
7.05216	1592.4	7.05216	9535	7.05216	1527.7	7.03906	1054.24					125.24	1.86132	104.24	4.88293	138.955	10.9111	103.276	26.5516	105.934	6.77571	138.955	10.9111	96.7042	9.80513	138.063	10.8857	96.7012	8.73859	34.0611	0.01294	44.9661	0.00935	40.0523	0.01213
7.06529	1531.43	7.06529	9472	7.06529	1712.9	7.05219	891.482					126.018	1.86132	104.909	4.88293	139.846	10.961	103.935	26.6501	106.604	6.75177	139.846	10.961	97.3211	9.93251	138.955	10.9111	97.3167	8.86549	34.2811	0.01308	45.2558	0.00893	40.3089	0.01215
7.07842	1793.47	7.07842	9469	7.07842	1508.1	7.06532	855.723					126.796	1.82774	105.577	4.8244	140.737	11.0367	104.592	26.6994	107.275	6.7992	140.737	11.0367	97.9366	9.85599	139.846	10.961	97.9336	8.81511	34.4999	0.01381	45.546	0.00939	40.5681	0.01287
7.09155	1546.5	7.09155	9613	7.09155	1651.3	7.07845	1106.96					127.573	1.86132	106.246	4.91193	141.628	11.087	105.25	26.8223	107.947	6.82314	141.628	11.087	98.5536	9.93251	140.737	11.0367	98.5506	8.91635	34.7216	0.01355	45.8365	0.00936	40.8288	0.01261
7.10468	1650.53	7.10468	9536	7.10468	1545.5	7.09158	962.205					128.351	1.82774	106.915	4.94147	142.52	11.1872	105.909	26.9945	108.617	6.84663	142.52	11.1872	99.1705	9.9577	141.628	11.087	99.1661	8.96721	34.9419	0.01386	46.1282	0.00932	41.0859	0.01259
7.11781	1587.57	7.11781	9603	7.11781	1498.7	7.10471	920.446					129.129	1.92786	107.583	4.97046	143.411	11.1623	106.568	27.093	109.288	6.87012	143.411	11.1623	99.786	10.0594	142.52	11.1872	99.783	8.91635	35.1602	0.01376	46.4177	0.00934	41.344	0.01303
7.13094	1629.6	7.13094	9381	7.13094	1827.9	7.11784	1019.69					129.906	1.89428	108.252	5.02899	144.302	11.2879	107.225	27.1911	109.959	6.98892	144.302	11.2879	100.403	10.0594	143.411	11.1623	100.398	9.04373	35.3806	0.01431	46.7073	0.00933	41.6042	0.013
7.14407	1705.63	7.14407	9530	7.14407	1736.1	7.13097	987.928					130.684	1.76119	108.92	4.97046	145.194	11.2879	107.884	27.3145	110.629	6.89406	145.194	11.2879	101.018	10.1355	144.302	11.2879	101.015	9.04373	35.6021	0.01474	46.9999	0.00964	41.8626	0.01268
7.1572	1546.67	7.1572	9560	7.1572	1684.3	7.1441	967.169					131.462	1.92786	109.589	5.02899	146.085	11.3885	108.542	27.413	111.301	7.08333	146.085	11.3885	101.635	10.1611	145.194	11.2879	101.632	9.09411	35.8206	0.01444	47.29	0.00978	42.1211	0.01332
7.17033	1563.7	7.17033	9494	7.17033	1688.5	7.15723	1015.41					132.239	1.9944	110.257	5.14606	146.976	11.3885	109.199	27.4866	111.972	6.98892	146.976	11.3885	102.251	10.2372	146.085	11.3885	102.248	9.09411	36.0408	0.01443	47.5785	0.00968	42.38	0.01332
7.18346	1786.74	7.18346	9586	7.18346	1461.7	7.17036	1079.65					133.017	1.89428	110.926	5.02899	147.867	11.4389	109.858	27.6588	112.642	7.05984	147.867	11.4389	102.868	10.2624	146.976	11.3885	102.865	9.17063	36.2614	0.01494	47.8704	0.00976	42.6377	0.01311
7.19659	1686.77	7.19659	9601	7.19659	1655.9	7.18349	912.892					133.795	1.92786	111.596	5	148.759	11.4139	110.517	27.7081	113.313	7.10727	148.759	11.4139	103.485	10.2624	147.867	11.4389	103.48	9.17063	36.4811	0.01461	48.1612	0.00966	42.8976	0.01315
7.20972	1677.8	7.20972	9503	7.20972	1578.1	7.19662	1130.13					134.572	1.9944	112.265	5.11652	149.65	11.5898	111.174	27.8066	113.985	7.17819	149.65	11.5898	104.1	10.3389	148.759	11.4139	104.097	9.19582	36.7017	0.01447	48.4512	0.01012	43.157	0.01328
7.22285	1758.84	7.22285	9665	7.22285	1839.3	7.20975	986.374					135.35	1.86132	112.933	5.11652	150.541	11.5395	111.832	27.8803	114.655	7.10727	150.541	11.5395	104.717	10.3641	149.65	11.5898	104.713	9.32319	36.9214	0.01499	48.7417	0.01043	43.4137	0.01348
7.23598	1625.87	7.23598	9662	7.23598	1831.5	7.22288	894.615					136.128	1.9944	113.602	5.14606	151.433	11.5898	112.491	28.0281	115.326	7.17819	151.433	11.5898	105.333	10.5166	150.541	11.5395	105.33	9.22148	37.1405	0.01491	49.0319	0.01053	43.6728	0.01375
7.24911	1474.9	7.24911	9824	7.24911	1790.7	7.23601	1004.86					136.905	2.02736	114.271	5.17505	152.324	11.7658	113.148	28.151	115.997	7.20213	152.324	11.7658	105.95	10.4406	151.433	11.5898	105.947	9.32319	37.362	0.01544	49.3225	0.01051	43.9335	0.01396
7.26224	1765.94	7.26224	9754	7.26224	1757.9	7.24914	1014.1					137.683	1.92786	114.939	5.26313	153.215	11.6402	113.807	28.2988	116.667	7.24956	153.215	11.6402	106.565	10.5166	152.324	11.7658	106.562	9.37357	37.5823	0.01502	49.6141	0.01052	44.1908	0.01409
7.27537	1686.97	7.27537	9748	7.27537	1699.1	7.26227	929.339					138.461	2.09391	115.608	5.2046	154.106	11.841	114.466	28.3969	117.339	7.27305	154.106	11.841	107.182	10.5927	153.215	11.6402	107.179	9.39924	37.8006	0.01568	49.903	0.01049	44.4489	0.01454
7.2885	1556.01	7.2885	9733	7.2885	1766.3	7.2754	1031.58					139.238	1.96082	116.276	5.26313	154.998	11.8161	115.123	28.3725	118.01	7.34397	154.998	11.8161	107.799	10.6435	154.106	11.841	107.795	9.4501	38.0209	0.01625	50.1931	0.01083	44.709	0.01477
7.30163	1628.04	7.30163	9852	7.30163	1726.5	7.28853	830.821					140.016	2.06032	116.945	5.29212	155.889	11.9417	115.781	28.5939	118.68	7.32048	155.889	11.9417	108.415	10.6435	154.998	11.8161	108.412	9.42443	38.2427	0.01578	50.4854	0.01077	44.9672	0.01466
7.31476	1680.07	7.31476	10078	7.31476	1763.7	7.30166	911.062					140.794	2.06032	117.613	5.26313	156.78	11.8913	116.44	28.6676	119.351	7.34397	156.78	11.8913	109.031	10.6435	155.889	11.9417	109.027	9.47529	38.4612	0.01601	50.7762	0.01056	45.2259	0.01437
7.32789	1591.11	7.32789	10046	7.32789	1649.9	7.31479	812.303					141.572	1.96082	118.282	5.29212	157.671	12.0169	117.099	28.7417	120.023	7.3914	157.671	12.0169	109.647	10.7453	156.78	11.8913	109.644	9.577	38.6815	0.01605	51.0645	0.01113	45.4847	0.01452
7.34103	1654.14	7.34103	10035	7.34103	1812.11	7.32793	856.544					142.349	1.96082	118.951	5.29212	158.563	12.0423	117.756	28.9139	120.693	7.43883	158.563	12.0423	110.264	10.7201	157.671	12.0169	110.261	9.577	38.9017	0.01604	51.3563	0.01106	45.743	0.01553
7.35416	1587.17	7.35416	10012	7.35416	1746.31	7.34106	717.785					143.127	2.06032	119.619	5.35066	159.454	12.1425	118.414	28.9632	121.364	7.53369	159.454	12.1425	110.879	10.8978	158.563	12.0423	110.876	9.55181	39.1215	0.01639	51.647	0.01112	46.0025	0.01495
7.36729	1771.21	7.36729	10148	7.36729	1698.51	7.35419	766.026					143.904	2.02736	120.288	5.43818	160.345	12.0927	119.073	29.0612	122.035	7.3914	160.345	12.0927	111.496	10.8213	159.454	12.1425	111.493	9.7039	39.342	0.01717	51.9372	0.01145	46.2617	0.01524
7.38042	1669.24	7.38042	10249	7.38042	2019.71	7.36732	937.267					144.682	1.9944	120.956	5.32166	161.236	12.2182	119.73	29.1846	122.705	7.43883	161.236	12.2182	112.113	10.9487	160.345	12.0927	112.109	9.62785	39.562	0.01703	52.2278	0.01176	46.5189	0.01615
7.39355	1570.28	7.39355	10393	7.39355	1808.91	7.38045	858.508					145.46	2.09391	121.625	5.37965	162.128	12.2686	120.389	29.2832	123.377	7.60461	162.128	12.2686	112.729	10.9487	161.236	12.2182	112.726	9.65304	39.7808	0.01685	52.5175	0.01186	46.778	0.01551
7.40668	1602.31	7.40668	10339	7.40668	1960.11	7.39358	775.749					146.238	2.06032	122.294	5.46772	163.019	12.1929	121.048	29.3812	124.048	7.53369	163.019	12.1929	113.346	10.8978	162.128	12.2686	113.341	9.75475	40.0026	0.01702	52.8088	0.01182	47.0387	0.01524
7.41981	1680.34	7.41981	10326	7.41981	1988.31	7.40671	831.99					147.015	1.9944	122.962	5.52626	163.91	12.3438	121.705	29.529	124.718	7.60461	163.91	12.3438	113.961	11.0499	163.019	12.1928	113.958	9.67871	40.2228	0.01727	53.0998	0.01199	47.2955	0.01599
7.43294	1583.38	7.43294	10487	7.43294	2137.51	7.41984	630.231					147.793	2.19341	123.631	5.49672	164.802	12.3692	122.363	29.5783	125.389	7.65204	164.802	12.3692	114.578	11.0247	163.91	12.3438	114.574	9.88165	40.4406	0.01742	53.3895	0.01174	47.5538	0.01609
7.44607	1659.41	7.44607	10627	7.44607	1770.71	7.43297	747.472					148.571	2.02736	124.299	5.46772	165.693	12.4191	123.022	29.6519	126.061	7.65204	165.693	12.4191	115.194	11.1516	164.802	12.3692	115.191	9.8308	40.6621	0.01709	53.6789	0.01194	47.8137	0.0168
7.4592	1645.44	7.4592	10629	7.4592	1998.91	7.4461	714.713					149.348	2.12687	124.968	5.58479	166.584	12.4694	123.681	29.849	126.73	7.67598	166.584	12.4694	115.811	11.1008	165.693	12.4191	115.806	9.95817	40.8832	0.01771	53.9715	0.01197	48.0726	0.01659
7.47233	1746.48	7.47233	10755	7.47233	1908.11	7.45923	746.954					150.126	2.22699	125.637	5.61379	167.475	12.5198	124.338	29.8982	127.402	7.7469	167.475	12.5198	116.428	11.2277	166.584	12.4694	116.423	9.90732	41.1013	0.01827	54.2621	0.0127	48.3304	0.01721
7.48546	1782.51	7.48546	11024	7.48546	1951.31	7.47236	717.195					150.904	2.09391	126.305	5.46772	168.367	12.5198	124.996	30.0212	128.073	7.77039	168.367	12.5198	117.043	11.2277	167.475	12.5198	117.04	10.0342	41.3217	0.0177	54.5501	0.01235	48.5898	0.01664
7.49859	1733.54	7.49859	10928	7.49859	2033.51	7.48549	548.436					151.681	2.12687	126.974	5.58479	169.258	12.6453	125.655	30.0704	128.743	7.79433	169.258	12.6453	117.66	11.3294	168.367	12.5198	117.656	9.85646	41.5428	0.0178	54.8418	0.01263	48.8479	0.01697
7.51172	1775.58	7.51172	11102	7.51172	2121.71	7.49862	819.677					152.459	2.12687	127.642	5.61379	170.149	12.6957	126.312	30.169	129.414	7.77039	170.149	12.6957	118.275	11.2785	169.258	12.6453	118.272	10.009	41.7624	0.01844	55.1331	0.01276	49.1071	0.01732
7.52485	1711.61	7.52485	10869	7.52485	2179.91	7.51175	751.918					153.237	2.19341	128.311	5.70131	171.04	12.7211	126.971	30.3656	130.086	7.81782	171.04	12.7211	118.892	11.3802	170.149	12.6957	118.888	9.98337	41.9821	0.01876	55.423	0.01281	49.3664	0.0168
7.53798	1786.65	7.53798	10852	7.53798	2145.11	7.52488	675.159					154.014	2.19341	128.979	5.64278	171.932	12.7714	127.629	30.3412	130.756	7.81782	171.932	12.7714	119.508	11.4059	171.04	12.7211	119.505	10.0851	42.2024	0.01852	55.7131	0.01341	49.6237	0.01764
7.55111	1732.68	7.55111	10786	7.55111	2067.31	7.53801	647.4					154.792	2.25995	129.648	5.81838	172.823	12.7714	128.287	30.5378	131.427	7.86525	172.823	12.7714	120.125	11.4819	171.932	12.7714	120.12	10.1611	42.4216	0.01875	56.0035	0.01354	49.8831	0.01723
7.56424	1732.71	7.56424	10741	7.56424	2081.51	7.55114	835.641					155.57	2.09391	130.317	5.58479	173.714	12.8716	128.945	30.6363	132.099	7.91268	173.714	12.8716	120.74	11.5328	172.823	12.7714	120.737	10.1611	42.6431	0.01914	56.2945	0.01372	50.1428	0.01719
7.57737	1838.75	7.57737	10338	7.57737	2167.71	7.56427	821.882					156.347	2.25995	130.985	5.75985	174.605	12.9722	129.604	30.7099	132.768	7.9836	174.605	12.9722	121.357	11.5071	173.714	12.8716	121.353	10.1103	42.863	0.01927	56.5854	0.01362	50.4007	0.01851
7.5905	1837.78	7.5905	10077	7.5905	1884.91	7.5774	609.123					157.125	2.16045	131.654	5.64278	175.497	12.9976	130.261	30.7841	133.44	7.9836	175.497	12.9976	121.974	11.6345	174.605	12.9723	121.97	10.3137	43.0814	0.0191	56.8749	0.01398	50.6583	0.01804
7.60363	1625.81	7.60363	9808	7.60363	2108.11	7.59053	736.364					157.903	2.29353	132.322	5.75985	176.388	13.0226	130.92	30.8826	134.111	8.03103	176.388	13.0226	122.59	11.6088	175.497	12.9977	122.585	10.1359	43.3026	0.02	57.1652	0.01394	50.9186	0.01855
7.61676	1668.85	7.61676	9532	7.61676	2141.31	7.60366	680.605					158.68	2.25995	132.991	5.90646	177.279	13.0978	131.578	30.9807	134.781	8.03103	177.279	13.0978	123.207	11.7357	176.388	13.0226	123.202	10.2885	43.5239	0.01991	57.4571	0.01436	51.1773	0.01853
7.62989	1887.88	7.62989	9467	7.62989	2045.51	7.61679	638.846					159.458	2.22699	133.66	5.81838	178.171	13.0978	132.235	31.1533	135.452	8.03103	178.171	13.0978	123.822	11.7105	177.279	13.0978	123.818	10.4154	43.7418	0.01963	57.7476	0.01471	51.4349	0.01886
7.64302	1648.92	7.64302	9436	7.64302	2107.71	7.62992	700.087					160.236	2.25995	134.328	5.75985	179.062	13.1985	132.894	31.1533	136.124	8.10239	179.062	13.1985	124.439	11.7614	178.171	13.0978	124.435	10.2376	43.9621	0.01974	58.0358	0.01483	51.6948	0.01921
7.65615	1787.95	7.65615	9600	7.65615	2217.91	7.64305	723.328					161.013	2.22699	134.997	5.84792	179.953	13.2488	133.553	31.3255	136.794	8.10239	179.953	13.2488	125.055	11.8375	179.062	13.1985	125.05	10.3897	44.1831	0.02033	58.3277	0.01522	51.9529	0.01937
7.66928	1821.98	7.66928	9282	7.66928	2026.11	7.65618	674.569					161.791	2.25995	135.665	5.84792	180.844	13.2239	134.21	31.4484	137.465	8.14982	180.844	13.2239	125.672	11.8631	179.953	13.2488	125.667	10.3645	44.4026	0.02026	58.6192	0.01513	52.2122	0.01901
7.68241	1777.02	7.68241	9295	7.68241	2021.32	7.66931	643.81					162.569	2.29353	136.334	5.87691	181.736	13.3998	134.869	31.4728	138.135	8.19725	181.736	13.3998	126.287	11.8631	180.844	13.2239	126.284	10.5171	44.6227	0.02005	58.9085	0.01495	52.4713	0.01993
7.69554	1684.05	7.69554	9702	7.69554	2189.52	7.68244	614.051					163.346	2.22699	137.002	6.08151	182.627	13.3495	135.527	31.6206	138.806	8.22074	182.627	13.3495	126.904	11.99	181.736	13.3998	126.9	10.4406	44.8425	0.02047	59.1987	0.01557	52.7283	0.01998
7.70867	1662.08	7.70867	9551	7.70867	1918.72	7.69557	518.292					164.124	2.29353	137.671	5.87691	183.518	13.4247	136.186	31.7684	139.478	8.24424	183.518	13.4247	127.519	11.9392	182.627	13.3495	127.516	10.5675	45.0624	0.02098	59.4898	0.01558	52.9879	0.02034
7.7218	1868.12	7.7218	9424	7.7218	1805.92	7.7087	603.534					164.902	2.35945	138.34	6.02298	184.409	13.4501	136.843	31.7436	140.147	8.24424	184.409	13.4501	128.136	11.99	183.518	13.4247	128.132	10.5171	45.2834	0.02121	59.7804	0.01632	53.2477	0.0205
7.73493	1718.15	7.73493	9591	7.73493	1754.12	7.72183	641.775					165.679	2.32649	139.01	5.99398	185.301	13.6261	137.502	31.965	140.819	8.3156	185.301	13.6261	128.753	12.0661	184.409	13.4501	128.749	10.5932	45.503	0.02114	60.0712	0.01609	53.5052	0.02098
7.74806	1651.19	7.74806	9573	7.74806	1963.32	7.73496	491.016					166.457	2.45958	139.678	6.02298	186.192	13.5254	138.16	31.9406	141.49	8.3156	186.192	13.5254	129.369	12.1169	185.301	13.6261	129.364	10.6183	45.7222	0.02127	60.3606	0.01623	53.7632	0.02095
7.76119	1742.22	7.76119	9423	7.76119	1764.52	7.74809	609.257					167.235	2.32649	140.347	6.05252	187.083	13.6261	138.818	32.1372	142.16	8.36303	187.083	13.6261	129.986	12.1169	186.192	13.5254	129.981	10.644	45.9429	0.02133	60.6512	0.01644	54.0236	0.02141
7.77432	1795.25	7.77432	9354	7.77432	1625.72	7.76122	586.498					168.012	2.39303	141.016	6.08151	187.974	13.6764	139.476	32.2113	142.832	8.3156	187.974	13.6764	130.601	12.2186	187.083	13.6261	130.597	10.6692	46.1637	0.02176	60.9432	0.01711	54.2823	0.02192
7.78745	1888.29	7.78745	9477	7.78745	1941.92	7.77435	653.739					168.79	2.35945	141.684	6.05252	188.866	13.7013	140.135	32.3343	143.503	8.43395	188.866	13.7013	131.218	12.1678	187.974	13.6764	131.214	10.6949	46.3826	0.0219	61.233	0.01704	54.54	0.0221
7.80059	1879.32	7.80059	9517	7.80059	1908.12	7.78749	567.98					169.568	2.35945	142.353	6.16958	189.757	13.802	140.792	32.3835	144.173	8.45745	189.757	13.802	131.834	12.3203	188.866	13.7013	131.829	10.7457	46.6025	0.02232	61.5216	0.01733	54.7989	0.02212
7.81372	1777.35	7.81372	9444	7.81372	1795.32	7.80062	468.221					170.345	2.32649	143.021	6.11105	190.648	13.8523	141.451	32.5801	144.844	8.41046	190.648	13.8523	132.451	12.3455	189.757	13.802	132.446	10.7709	46.8237	0.02251	61.8136	0.01778	55.0582	0.02254
7.82685	1773.39	7.82685	9188	7.82685	1728.52	7.81375	661.462					171.123	2.45958	143.69	6.14004	191.54	13.8772	142.109	32.5557	145.516	8.52881	191.54	13.8772	133.066	12.2947	190.648	13.8523	133.062	10.8218	47.0434	0.0227	62.1053	0.01813	55.3166	0.02264
7.83998	1707.42	7.83998	9662	7.83998	1761.72	7.82688	600.703					171.901	2.35945	144.359	6.16958	192.431	13.9026	142.768	32.7035	146.185	8.48138	192.431	13.9026	133.683	12.3964	191.54	13.8772	133.679	10.847	47.2629	0.02271	62.3937	0.01876	55.5757	0.0231
7.85311	1742.46	7.85311	9662	7.85311	1601.92	7.84001	686.944					172.679	2.35945	145.027	6.16958	193.322	14.0033	143.425	32.8757	146.857	8.62367	193.322	14.0033	134.3	12.4724	192.431	13.9026	134.294	10.8978	47.4834	0.0231	62.6844	0.0186	55.8338	0.02416
7.86624	1732.49	7.86624	9424	7.86624	1572.12	7.85314	595.185					173.456	2.35945	145.696	6.19858	194.213	14.0033	144.084	32.925	147.528	8.57624	194.213	14.0033	134.916	12.5489	193.322	14.0033	134.911	10.8978	47.703	0.02314	62.9763	0.01918	56.0927	0.02395
7.87937	1841.52	7.87937	9607	7.87937	1905.32	7.86627	544.426					174.234	2.52612	146.364	6.2861	195.105	14.1289	144.742	33.0235	148.198	8.67066	195.105	14.1289	135.533	12.5489	194.213	14.0033	135.527	10.9235	47.9239	0.02367	63.2658	0.01966	56.3525	0.02456
7.8925	1780.56	7.8925	9296	7.8925	1965.52	7.8794	694.667					175.011	2.39303	147.033	6.2861	195.996	14.1035	145.399	33.1957	148.869	8.57624	195.996	14.1035	136.148	12.625	195.105	14.1289	136.144	11.0756	48.1435	0.02357	63.5562	0.01972	56.6101	0.02449
7.90563	1890.59	7.90563	9574	7.90563	1699.72	7.89253	555.908					175.789	2.35945	147.701	6.25711	196.887	14.1792	146.058	33.2201	149.541	8.69459	196.887	14.1792	136.765	12.5741	195.996	14.1035	136.759	11.0504	48.3624	0.02398	63.847	0.02066	56.8681	0.02549
7.91876	1652.62	7.91876	9450	7.91876	1713.92	7.90566	629.149					176.567	2.45958	148.37	6.25711	197.778	14.2545	146.717	33.2937	150.211	8.64716	197.778	14.2545	137.38	12.7011	196.887	14.1792	137.376	10.9743	48.5832	0.02373	64.137	0.02103	57.1286	0.02479
7.93189	1714.66	7.93189	9621	7.93189	1604.12	7.91879	559.39					177.345	2.42599	149.039	6.31565	198.67	14.2799	147.374	33.4415	150.882	8.71808	198.67	14.2799	137.997	12.7011	197.778	14.2545	137.993	11.1264	48.8045	0.02397	64.429	0.02083	57.3871	0.02596
7.94502	1721.69	7.94502	9443	7.94502	1877.32	7.93192	555.631					178.122	2.45958	149.707	6.25711	199.561	14.4055	148.033	33.4664	151.552	8.76551	199.561	14.4055	138.613	12.7776	198.67	14.2799	138.608	10.9743	49.0227	0.0245	64.7188	0.02124	57.6446	0.02606
7.95815	1790.73	7.95815	9356	7.95815	1887.52	7.94505	573.872					178.9	2.35945	150.376	6.43271	200.452	14.3801	148.691	33.6137	152.223	8.81294	200.452	14.3801	139.23	12.8793	199.561	14.4055	139.225	11.1012	49.243	0.02462	65.0078	0.02187	57.904	0.02684
7.97128	1786.76	7.97128	9448	7.97128	1661.72	7.95818	499.113					179.678	2.42599	151.044	6.43271	201.344	14.4055	149.35	33.7615	152.895	8.83688	201.344	14.4055	139.845	12.7776	200.452	14.3801	139.841	11.279	49.4646	0.02507	65.2997	0.02209	58.1632	0.027
7.98441	1690.79	7.98441	9465	7.98441	1946.92	7.97131	490.354					180.455	2.52612	151.713	6.46171	202.235	14.5814	150.007	33.8108	153.565	8.83688	202.235	14.5814	140.462	12.8793	201.344	14.4055	140.458	11.2281	49.6836	0.02539	65.5907	0.02274	58.4216	0.0275
7.99754	1745.83	7.99754	9487	7.99754	1740.12	7.98444	674.595					181.233	2.49254	152.382	6.40317	203.126	14.5061	150.666	33.8844	154.236	8.86037	203.126	14.5061	141.078	12.9553	202.235	14.5814	141.073	11.2538	49.9031	0.02561	65.8794	0.02323	58.6803	0.02772
8.01067	1825.86	8.01067	9443	8.01067	1604.32	7.99757	541.836					182.011	2.52612	153.05	6.4907	204.017	14.6317	151.324	34.1059	154.907	8.81294	204.017	14.6317	141.695	12.9297	203.126	14.5061	141.69	11.3042	50.1237	0.0254	66.1701	0.0239	58.9383	0.02845
8.0238	1698.89	8.0238	9407	8.0238	1627.52	8.0107	512.077					182.788	2.52612	153.719	6.46171	204.909	14.7324	151.981	34.0815	155.577	8.95523	204.909	14.7324	142.31	13.0062	204.017	14.6317	142.306	11.355	50.3435	0.02591	66.4624	0.02409	59.1979	0.02839
8.03693	1568.93	8.03693	9418	8.03693	1759.73	8.02383	670.318					183.566	2.59266	154.387	6.4907	205.8	14.531	152.64	34.2537	156.249	9.05009	205.8	14.531	142.927	13.0822	204.909	14.7324	142.923	11.3299	50.5641	0.0263	66.7513	0.02482	59.4575	0.02954
8.05006	1642.96	8.05006	9213	8.05006	1646.93	8.03696	406.559					184.344	2.52612	155.056	6.54923	206.691	14.8579	153.299	34.3766	156.92	9.02615	206.691	14.8579	143.544	13.1079	205.8	14.531	143.538	11.4316	50.784	0.02653	67.0422	0.025	59.7149	0.02993
8.06319	1638	8.06319	9247	8.06319	1783.13	8.05009	483.8					185.121	2.55908	155.725	6.54923	207.582	14.7324	153.956	34.4259	157.59	9.02615	207.582	14.7324	144.16	13.1583	206.691	14.858	144.155	11.3807	51.003	0.02672	67.3328	0.02552	59.9732	0.03032
8.07632	1902.03	8.07632	9349	8.07632	1928.33	8.06322	557.041					185.899	2.59266	156.393	6.57877	208.474	14.8076	154.615	34.4995	158.261	8.9078	208.474	14.8076	144.777	13.1583	207.582	14.7324	144.771	11.4567	51.2242	0.0268	67.6227	0.0254	60.2336	0.0308
8.08945	1545.06	8.08945	9372	8.08945	1754.53	8.07635	599.282					186.677	2.59266	157.062	6.60777	209.365	14.9835	155.273	34.6473	158.933	9.09752	209.365	14.9835	145.392	13.1583	208.474	14.8076	145.388	11.4059	51.4448	0.02754	67.9146	0.02632	60.4921	0.03088
8.10258	1763.1	8.10258	9299	8.10258	1886.73	8.08948	621.523					187.454	2.52612	157.73	6.60777	210.256	14.9083	155.932	34.6966	159.602	9.05009	210.256	14.9083	146.009	13.26	209.365	14.9835	146.005	11.5328	51.6632	0.02755	68.2039	0.02688	60.7491	0.0319
8.11571	1801.13	8.11571	9478	8.11571	1852.93	8.10261	517.764					188.232	2.55908	158.399	6.63731	211.148	15.0339	156.589	34.7951	160.274	9.09752	211.148	15.0339	146.624	13.3365	210.256	14.9083	146.62	11.5328	51.8836	0.02771	68.4932	0.02742	61.009	0.03258
8.12884	1620.16	8.12884	9413	8.12884	1839.13	8.11574	553.005					189.01	2.55908	159.067	6.72484	212.039	15.0588	157.248	34.9673	160.945	9.16844	212.039	15.0588	147.241	13.3108	211.148	15.0339	147.237	11.6093	52.105	0.02738	68.7858	0.02807	61.268	0.03268
8.14197	1753.2	8.14197	9405	8.14197	1862.33	8.12887	562.246					189.787	2.55908	159.736	6.69584	212.93	15.0842	157.906	34.9917	161.615	9.1445	212.93	15.0842	147.857	13.3869	212.039	15.0588	147.852	11.6345	52.324	0.02843	69.0771	0.02842	61.5265	0.03368
8.1551	1622.23	8.1551	9211	8.1551	1652.53	8.142	613.487					190.565	2.59266	160.405	6.72484	213.821	15.0842	158.565	35.1151	162.287	9.19193	213.821	15.0842	148.474	13.4125	212.93	15.0842	148.469	11.711	52.5436	0.02879	69.3649	0.02897	61.7852	0.03433
8.16823	1703.27	8.16823	9387	8.16823	1606.73	8.15513	507.728					191.343	2.6592	161.073	6.72484	214.713	15.3104	159.222	35.1888	162.958	9.16844	214.713	15.3104	149.089	13.3869	213.821	15.0842	149.085	11.6345	52.7642	0.02857	69.6561	0.0293	62.0435	0.03529
8.18136	1886.3	8.18136	9427	8.18136	1702.93	8.16826	531.969					192.12	2.69216	161.742	6.81236	215.604	15.2098	159.881	35.3366	163.628	9.21587	215.604	15.2098	149.706	13.5395	214.713	15.3104	149.702	11.7362	52.9842	0.02878	69.9486	0.0299	62.3028	0.03553
8.19449	1694.33	8.19449	9350	8.19449	1797.13	8.18139	651.211					192.898	2.59266	162.41	6.78337	216.495	15.3354	160.539	35.3854	164.299	9.28679	216.495	15.3354	150.322	13.5395	215.604	15.2098	150.317	11.7362	53.2041	0.02936	70.2373	0.03059	62.5623	0.03625
8.20762	1800.37	8.20762	9327	8.20762	1845.33	8.19452	556.452					193.674	2.75871	163.079	6.78337	217.386	15.3608	161.197	35.5331	164.971	9.35771	217.386	15.3608	150.939	13.5903	216.495	15.3354	150.934	11.7614	53.4244	0.02984	70.5276	0.03143	62.8191	0.03735
8.22075	1755.4	8.22075	9356	8.22075	1773.53	8.20765	590.693					194.452	2.55908	163.747	6.81236	218.278	15.3608	161.855	35.5824	165.64	9.35771	218.278	15.3608	151.554	13.6412	217.386	15.3608	151.55	11.8123	53.6435	0.03028	70.8189	0.03198	63.0776	0.03758
8.23388	1739.43	8.23388	9252	8.23388	1658.73	8.22078	570.934					195.229	2.75871	164.416	6.90044	219.169	15.5367	162.514	35.7302	166.312	9.38165	219.169	15.5367	152.171	13.6663	218.278	15.3608	152.167	11.914	53.8647	0.03044	71.1091	0.0326	63.3393	0.03806
8.24701	1729.47	8.24701	9328	8.24701	1756.93	8.23391	470.175					196.007	2.72512	165.085	6.8419	220.06	15.436	163.173	35.8039	166.983	9.40514	220.06	15.436	152.787	13.7172	219.169	15.5367	152.782	11.8123	54.0853	0.03026	71.4001	0.03304	63.597	0.03922
8.26014	1665.5	8.26014	9265	8.26014	1793.13	8.24704	471.416					196.785	2.72512	165.753	6.90044	220.951	15.5616	163.83	35.9268	167.653	9.45257	220.951	15.5616	153.404	13.7681	220.06	15.436	153.399	11.8888	54.3038	0.03097	71.6904	0.03407	63.8539	0.04001
8.27328	1557.54	8.27328	9274	8.27328	1755.33	8.26018	495.657					197.562	2.6592	166.422	6.90044	221.843	15.587	164.488	36.0253	168.324	9.5	221.843	15.587	154.019	13.7937	220.951	15.5616	154.015	11.914	54.524	0.03099	71.9793	0.03449	64.1134	0.04042
8.28641	1673.57	8.28641	9352	8.28641	1864.53	8.27331	562.898					198.34	2.79167	167.09	6.98796	222.734	15.7126	165.147	36.1482	168.996	9.47651	222.734	15.7126	154.636	13.7937	221.843	15.587	154.632	12.0157	54.7453	0.03165	72.2717	0.03508	64.3733	0.04135
8.29954	1598.6	8.29954	9482	8.29954	1743.73	8.28644	645.139					199.118	2.69216	167.759	6.92943	223.625	15.6877	165.804	36.2224	169.666	9.5	223.625	15.6877	155.253	13.8189	222.734	15.7126	155.249	11.9648	54.9644	0.03219	72.5623	0.03533	64.6309	0.04205
8.31267	1779.64	8.31267	9143	8.31267	1780.93	8.29957	520.38					199.895	2.79167	168.428	7.01751	224.517	15.8133	166.463	36.296	170.337	9.57092	224.517	15.8133	155.869	13.9715	223.625	15.6877	155.864	12.0409	55.184	0.03212	72.8507	0.03576	64.8896	0.04304
8.3258	1634.67	8.3258	9192	8.3258	1947.13	8.3127	623.621					200.673	2.62562	169.096	6.92943	225.408	15.7879	167.121	36.3946	171.008	9.54743	225.408	15.7879	156.485	13.9458	224.517	15.8133	156.481	12.0917	55.405	0.03256	73.142	0.03712	65.1489	0.04439
8.33893	1620.7	8.33893	9548	8.33893	1764.33	8.32583	512.862					201.451	2.79167	169.765	7.0465	226.299	15.7879	167.78	36.4682	171.678	9.59486	226.299	15.7879	157.101	14.0475	225.408	15.7879	157.096	12.0917	55.6247	0.03287	73.4344	0.03759	65.4076	0.04486
8.35206	1627.74	8.35206	9183	8.35206	1756.53	8.33896	413.103					202.228	2.75871	170.433	7.16357	227.19	15.9638	168.437	36.5912	172.35	9.66578	227.19	15.9638	157.718	14.0223	226.299	15.7879	157.713	12.1934	55.8442	0.03303	73.7232	0.03819	65.6667	0.04572
8.36519	1829.77	8.36519	9395	8.36519	1759.73	8.35209	531.344					203.006	2.72512	171.102	6.98796	228.082	15.8885	169.096	36.7145	173.02	9.61835	228.082	15.8885	158.333	14.0984	227.19	15.9638	158.329	12.1426	56.0649	0.03299	74.0131	0.03914	65.9246	0.04678
8.37832	1661.8	8.37832	9459	8.37832	1566.93	8.36522	392.585					203.784	2.85821	171.771	7.10503	228.973	16.0898	169.755	36.8375	173.691	9.76064	228.973	16.0898	158.95	14.1492	228.082	15.8885	158.946	12.0917	56.2844	0.03392	74.305	0.0399	66.1828	0.04796
8.39145	1858.84	8.39145	9240	8.39145	1765.14	8.37835	429.826					204.561	2.79167	172.439	7.13403	229.864	16.0395	170.413	36.8867	174.362	9.66578	229.864	16.0395	159.566	14.1492	228.973	16.0898	159.563	12.2695	56.5049	0.03459	74.5945	0.04084	66.4434	0.04907
8.40458	1801.87	8.40458	9291	8.40458	1855.34	8.39148	526.067					205.339	2.75871	173.108	7.13403	230.755	16.1148	171.07	36.9853	175.032	9.76064	230.755	16.1148	160.183	14.2001	229.864	16.0395	160.178	12.2695	56.7255	0.03473	74.8857	0.04211	66.7018	0.04996
8.41771	1760.91	8.41771	9316	8.41771	1914.54	8.40461	570.308					206.117	2.85821	173.776	7.07549	231.647	16.1402	171.729	37.0833	175.704	9.71321	231.647	16.1402	160.798	14.2761	230.755	16.1148	160.795	12.2443	56.9442	0.03493	75.1763	0.04259	66.9585	0.05056
8.43084	1559.94	8.43084	9457	8.43084	1943.74	8.41774	564.549					206.894	2.89179	174.445	7.28063	232.538	16.2404	172.388	37.1575	176.375	9.8555	232.538	16.2404	161.415	14.3018	231.647	16.1402	161.411	12.3203	57.1645	0.03563	75.465	0.04346	67.2187	0.05177
8.44397	1655.97	8.44397	9280	8.44397	1535.94	8.43087	472.79					207.672	2.79167	175.113	7.28063	233.429	16.2658	173.045	37.3048	177.045	9.78413	233.429	16.2658	162.031	14.2761	232.538	16.2404	162.028	12.4477	57.386	0.03627	75.7579	0.0434	67.4787	0.05357
8.4571	1644.01	8.4571	9217	8.4571	1882.14	8.444	442.031					208.45	2.92475	175.782	7.19256	234.32	16.341	173.703	37.3048	177.716	9.83156	234.32	16.341	162.648	14.4539	233.429	16.2658	162.643	12.3969	57.6045	0.03654	76.0488	0.04414	67.7356	0.05486
8.47023	1789.04	8.47023	9478	8.47023	1514.34	8.45713	565.272					209.227	2.95833	176.451	7.30963	235.212	16.341	174.362	37.4526	178.388	9.92642	235.212	16.341	163.263	14.5047	234.32	16.341	163.26	12.3969	57.8246	0.03669	76.3362	0.04541	67.9945	0.05554
8.48336	1744.07	8.48336	9418	8.48336	1641.54	8.47026	597.513					210.005	2.82525	177.119	7.25109	236.103	16.3913	175.019	37.6496	179.057	9.87899	236.103	16.3913	163.88	14.5047	235.212	16.341	163.876	12.4981	58.0453	0.03692	76.6283	0.04624	68.2542	0.05712
8.49649	1705.11	8.49649	9405	8.49649	1431.74	8.48339	390.754					210.783	2.89179	177.788	7.33862	236.994	16.492	175.678	37.6496	179.729	9.92642	236.994	16.492	164.497	14.4796	236.103	16.3913	164.493	12.4981	58.2654	0.03796	76.9204	0.0478	68.5123	0.05821
8.50962	1676.14	8.50962	9426	8.50962	1643.94	8.49652	417.995					211.56	2.82525	178.456	7.33862	237.886	16.492	176.337	37.7477	180.4	9.99778	237.886	16.492	165.113	14.6065	236.994	16.492	165.108	12.5489	58.485	0.03845	77.2085	0.04855	68.7711	0.05967
8.52275	1790.18	8.52275	9530	8.52275	1770.14	8.50965	432.236					212.338	2.89179	179.127	7.28063	238.777	16.5673	176.995	37.8462	181.07	9.99778	238.777	16.5673	165.729	14.6065	237.886	16.492	165.725	12.5489	58.7053	0.03876	77.4993	0.04958	69.0297	0.06113
8.53588	1643.21	8.53588	9410	8.53588	1915.34	8.52278	367.477					213.116	2.92475	179.795	7.4267	239.668	16.6176	177.652	38.0433	181.741	10.0448	239.668	16.6176	166.345	14.6825	238.777	16.5673	166.34	12.5998	58.9247	0.0388	77.7909	0.05133	69.2878	0.0626
8.54901	1844.24	8.54901	9444	8.54901	1717.54	8.53591	584.718					213.893	2.82525	180.464	7.36816	240.559	16.6928	178.311	38.0184	182.413	10.0922	240.559	16.6928	166.962	14.6825	239.668	16.6176	166.957	12.7524	59.1456	0.04	78.0809	0.05209	69.5481	0.06425
8.56214	1858.28	8.56214	9303	8.56214	1872.74	8.54904	408.959					214.671	2.92475	181.132	7.36816	241.451	16.7183	178.97	38.1418	183.083	10.0922	241.451	16.7183	167.577	14.7334	240.559	16.6928	167.574	12.5746	59.3663	0.04056	78.3714	0.05368	69.8063	0.0651
8.57527	1685.31	8.57527	9258	8.57527	1680.94	8.56217	309.2					215.449	2.95833	181.801	7.45569	242.342	16.7935	179.627	38.2647	183.754	10.1396	242.342	16.7935	168.194	14.8099	241.451	16.7183	168.19	12.7524	59.5845	0.04047	78.6616	0.05429	70.0634	0.06692
8.5884	1747.34	8.5884	9291	8.5884	1746.14	8.5753	412.441					216.226	2.89179	182.47	7.4267	243.233	16.8189	180.285	38.3633	184.426	10.1636	243.233	16.8189	168.811	14.8099	242.342	16.7935	168.807	12.7015	59.8051	0.04129	78.9514	0.05615	70.3241	0.06927
8.60153	1642.38	8.60153	9396	8.60153	1807.34	8.58843	400.682					217.004	2.92475	183.138	7.51422	244.124	16.8942	180.944	38.4862	185.095	10.1396	244.124	16.8942	169.427	14.9368	243.233	16.8189	169.422	12.7776	60.0264	0.04161	79.2433	0.05712	70.5835	0.07034
8.61466	1683.41	8.61466	9367	8.61466	1708.54	8.60156	551.923					217.782	2.99129	183.807	7.48523	245.016	16.8692	181.601	38.4613	185.767	10.1871	245.016	16.8692	170.044	14.8351	244.124	16.8942	170.039	12.8032	60.2455	0.04245	79.534	0.05814	70.8401	0.07211
8.62779	1827.45	8.62779	9548	8.62779	1656.74	8.61469	526.164					218.56	2.95833	184.475	7.54376	245.907	16.9948	182.26	38.634	186.438	10.211	245.907	16.9948	170.659	15.0128	245.016	16.8692	170.655	12.8284	60.4646	0.04295	79.8221	0.0598	71.099	0.07388
8.64092	1583.48	8.64092	9571	8.64092	1713.94	8.62782	395.405					219.337	3.02425	185.144	7.54376	246.798	17.0452	182.919	38.732	187.108	10.2819	246.798	17.0452	171.276	14.9876	245.907	16.9948	171.272	12.9049	60.6858	0.04383	80.1142	0.06122	71.3594	0.07558
8.65405	1704.51	8.65405	9279	8.65405	1844.14	8.64095	489.646					220.115	3.0908	185.812	7.54376	247.689	17.1458	183.577	38.8306	187.779	10.258	247.689	17.1458	171.892	15.0385	246.798	17.0452	171.887	12.8284	60.906	0.04453	80.4058	0.06286	71.6167	0.07798
8.66718	1701.55	8.66718	9195	8.66718	1631.34	8.65408	367.887					220.893	2.99129	186.481	7.60175	248.581	17.1204	184.234	38.9042	188.451	10.4242	248.581	17.1204	172.509	15.0889	247.689	17.1458	172.504	12.8793	61.1255	0.04504	80.6943	0.06438	71.8758	0.07977
8.68031	1669.58	8.68031	9336	8.68031	1623.54	8.66721	368.129					221.67	3.02425	187.15	7.63129	249.472	17.1957	184.893	39.052	189.121	10.3054	249.472	17.1957	173.124	15.1654	248.581	17.1204	173.12	12.9553	61.3456	0.04533	80.9847	0.06658	72.1346	0.08182
8.69344	1728.61	8.69344	9311	8.69344	1777.74	8.68034	572.37					222.448	3.02425	187.818	7.68982	250.363	17.246	185.552	39.0769	189.792	10.3768	250.363	17.246	173.741	15.1654	249.472	17.1957	173.737	13.057	61.5654	0.04628	81.2771	0.06802	72.3926	0.08422
8.70657	1758.65	8.70657	9246	8.70657	1743.94	8.69347	417.611					223.226	3.02425	188.487	7.63129	251.255	17.2963	186.209	39.175	190.462	10.3528	251.255	17.2963	174.358	15.2671	250.363	17.246	174.352	12.981	61.786	0.04677	81.5667	0.06994	72.6533	0.08635
8.7197	1856.68	8.7197	9431	8.7197	1844.14	8.7066	456.852					224.003	3.05784	189.155	7.71882	252.146	17.397	186.867	39.3227	191.133	10.4003	252.146	17.397	174.973	15.2671	251.255	17.2963	174.969	13.0318	62.0065	0.04765	81.8569	0.07193	72.9112	0.08901
8.73284	1727.72	8.73284	9380	8.73284	1792.34	8.71974	452.093					224.781	3.12438	189.824	7.77735	253.037	17.3721	187.526	39.372	191.805	10.4477	253.037	17.3721	175.59	15.3175	252.146	17.397	175.584	13.0827	62.2251	0.04811	82.1473	0.07394	73.1681	0.09119
8.74597	1630.75	8.74597	9315	8.74597	1794.55	8.73287	491.334					225.559	3.12438	190.493	7.71882	253.928	17.4473	188.183	39.4457	192.474	10.4951	253.928	17.4473	176.206	15.2923	253.037	17.3721	176.201	13.1079	62.4453	0.04866	82.4376	0.07598	73.4287	0.09321
8.7591	1731.78	8.7591	9486	8.7591	1869.75	8.746	640.575					226.336	3.05784	191.161	7.71882	254.82	17.4473	188.842	39.5691	193.146	10.4712	254.82	17.4473	176.823	15.3432	253.928	17.4473	176.818	13.1587	62.6669	0.04962	82.7292	0.07849	73.6887	0.09655
8.77223	1586.82	8.77223	9388	8.77223	1899.95	8.75913	362.816					227.114	3.02425	191.83	7.86488	255.711	17.4976	189.501	39.6179	193.817	10.566	255.711	17.4976	177.438	15.4701	254.82	17.4473	177.434	13.1336	62.8859	0.05056	83.0189	0.08093	73.945	0.09888
8.78536	1888.85	8.78536	9304	8.78536	1910.15	8.77226	350.057					227.892	3.19092	192.498	7.77735	256.602	17.548	190.158	39.7164	194.487	10.5186	256.602	17.548	178.055	15.4957	255.711	17.4977	178.051	13.2096	63.1052	0.05122	83.3085	0.08353	74.2038	0.10124
8.79849	1697.88	8.79849	9281	8.79849	1530.35	8.78539	514.298					228.669	3.15734	193.167	7.86488	257.493	17.7488	190.816	39.9134	195.159	10.5186	257.493	17.7488	178.672	15.5718	256.602	17.548	178.666	13.3113	63.3266	0.05129	83.6002	0.08611	74.4646	0.10505
8.81162	1709.92	8.81162	9320	8.81162	1814.55	8.79852	410.539					229.447	3.15734	193.835	7.83589	258.385	17.6985	191.475	39.8642	195.83	10.59	258.385	17.6985	179.288	15.6478	257.493	17.7488	179.283	13.2857	63.5466	0.05293	83.8918	0.08905	74.7218	0.1074
8.82475	1747.95	8.82475	9536	8.82475	1577.75	8.81165	441.78					230.225	3.05784	194.506	7.89442	259.276	17.7742	192.132	40.0608	196.5	10.6844	259.276	17.7742	179.905	15.5466	258.385	17.6985	179.899	13.2348	63.7655	0.05386	84.18	0.09115	74.9804	0.11049
8.83788	1684.99	8.83788	9446	8.83788	1546.95	8.82478	364.021					231.002	3.0908	195.174	7.95295	260.167	17.8246	192.791	40.1593	197.171	10.6374	260.167	17.8246	180.52	15.6987	259.276	17.7742	180.516	13.4382	63.986	0.05462	84.471	0.09388	75.2396	0.11102
8.85101	1839.02	8.85101	9389	8.85101	1678.15	8.83791	452.262					231.78	3.25746	195.843	7.95295	261.059	17.9501	193.449	40.2334	197.843	10.6609	261.059	17.9501	181.137	15.7752	260.167	17.8245	181.131	13.3622	64.2058	0.05558	84.7628	0.09755	75.4982	0.11261
8.86414	1541.05	8.86414	9202	8.86414	1812.35	8.85104	496.503					232.558	3.19092	196.511	7.95295	261.95	17.8744	194.107	40.2578	198.512	10.8032	261.95	17.8744	181.753	15.7495	261.058	17.9501	181.748	13.3874	64.4267	0.0564	85.0528	0.10076	75.7576	0.11454
8.87727	1752.09	8.87727	9294	8.87727	1687.55	8.86417	399.744					233.335	3.19092	197.18	8.01149	262.841	18.0005	194.765	40.3808	199.184	10.6374	262.841	18.0005	182.37	15.7752	261.95	17.8744	182.364	13.4382	64.6463	0.05753	85.3425	0.10384	76.0156	0.11736
8.8904	1929.12	8.8904	9400	8.8904	1875.75	8.8773	510.985					234.113	3.12438	197.849	7.95295	263.732	18.0508	195.424	40.4793	199.855	10.7558	263.732	18.0508	182.985	15.9529	262.841	18.0005	182.981	13.4891	64.8658	0.05825	85.6335	0.10789	76.2737	0.11945
8.90353	1765.15	8.90353	9413	8.90353	1833.95	8.89043	433.226					234.891	3.22388	198.517	8.04048	264.624	18.1011	196.081	40.5778	200.525	10.7793	264.624	18.1011	183.602	15.8512	263.732	18.0508	183.596	13.4891	65.0863	0.05891	85.9233	0.11113	76.5337	0.12153
8.91666	1664.19	8.91666	9431	8.91666	1783.15	8.90356	466.467					235.668	3.15734	199.186	8.01149	265.515	18.151	196.74	40.6271	201.196	10.7318	265.515	18.151	184.219	15.9529	264.624	18.1011	184.213	13.5908	65.3075	0.0608	86.2145	0.11475	76.7928	0.12412
8.92979	1910.22	8.92979	9411	8.92979	1863.35	8.91669	407.708					236.446	3.19092	199.854	8.12856	266.406	18.2267	197.398	40.6515	201.866	10.8506	266.406	18.2267	184.834	15.9529	265.515	18.151	184.828	13.5908	65.5264	0.06129	86.505	0.11903	77.0494	0.12839
8.94292	1682.26	8.94292	9218	8.94292	1671.55	8.92982	482.949					237.224	3.25746	200.523	8.09902	267.297	18.2267	198.057	40.8485	202.538	10.8032	267.297	18.2267	185.451	16.0799	266.406	18.2267	185.445	13.616	65.7456	0.06212	86.7942	0.12282	77.309	0.13142
8.95605	1729.29	8.95605	9418	8.95605	1675.75	8.94295	382.19					238.001	3.22388	201.192	8.07002	268.189	18.4026	198.714	40.8978	203.209	10.9215	268.189	18.4026	186.067	16.0542	267.297	18.2267	186.061	13.7429	65.9671	0.06312	87.0859	0.12706	77.5693	0.13513
8.96918	1712.32	8.96918	9397	8.96918	1622.95	8.95608	501.431					238.779	3.25746	201.86	8.15755	269.08	18.3523	199.373	40.9959	203.879	10.8032	269.08	18.3523	186.684	16.1559	268.189	18.4026	186.678	13.5651	66.1871	0.06469	87.3775	0.13175	77.8264	0.13912
8.98231	1821.36	8.98231	9388	8.98231	1732.15	8.96921	342.672					239.557	3.32338	202.529	8.21608	269.971	18.4276	200.031	41.0207	204.55	10.969	269.971	18.4276	187.299	16.0799	269.08	18.3523	187.293	13.6668	66.406	0.06583	87.6659	0.13668	78.0853	0.14274
8.99544	1564.39	8.99544	9420	8.99544	1815.35	8.98234	500.913					240.334	3.19092	203.197	8.21608	270.862	18.4779	200.688	41.1685	205.222	10.945	270.862	18.4779	187.916	16.1559	269.971	18.4276	187.91	13.7937	66.6264	0.06665	87.9563	0.14127	78.3447	0.14666
9.00857	1669.42	9.00857	9345	9.00857	1693.55	8.99547	282.154					241.112	3.29042	203.866	8.15755	271.754	18.5282	201.347	41.1436	205.892	10.969	271.754	18.5282	188.532	16.2067	270.862	18.4779	188.527	13.8446	66.8471	0.06844	88.2492	0.14639	78.6034	0.15093
9.0217	1519.46	9.0217	9353	9.0217	1860.75	9.0086	354.395					241.89	3.22388	204.534	8.24508	272.645	18.5786	202.006	41.2914	206.563	10.969	272.645	18.5786	189.149	16.3593	271.754	18.5282	189.143	13.8194	67.0668	0.06933	88.538	0.15179	78.8618	0.15603
9.03483	1611.49	9.03483	9371	9.03483	1796.95	9.02173	394.636					242.667	3.29042	205.203	8.24508	273.536	18.6289	202.663	41.39	207.234	10.969	273.536	18.6289	189.766	16.3336	272.645	18.5785	189.76	13.8703	67.287	0.07014	88.8281	0.15794	79.1208	0.16022
9.04796	1739.53	9.04796	9291	9.04796	1533.15	9.03486	346.877					243.445	3.29042	205.872	8.18654	274.428	18.6538	203.322	41.3651	207.904	11.0638	274.428	18.6538	190.381	16.3845	273.536	18.6289	190.375	13.9206	67.5064	0.07212	89.1196	0.1639	79.3781	0.16541
9.06109	1618.56	9.06109	9392	9.06109	1672.35	9.04799	490.118					244.223	3.42351	206.54	8.33315	275.319	18.7545	203.98	41.488	208.576	11.0638	275.319	18.7545	190.998	16.4102	274.428	18.6538	190.992	13.8194	67.7268	0.07329	89.409	0.16967	79.639	0.17115
9.07422	1958.59	9.07422	9239	9.07422	1790.55	9.06112	391.359					245	3.29042	207.209	8.21608	276.21	18.7545	204.637	41.5622	209.247	11.0638	276.21	18.7545	191.614	16.461	275.319	18.7545	191.608	14.0223	67.9475	0.07473	89.7006	0.17699	79.8974	0.17623
9.08735	1779.63	9.08735	9385	9.08735	1817.75	9.07425	510.6					245.778	3.35697	207.877	8.39169	277.101	18.8551	205.296	41.6851	209.917	11.1822	277.101	18.8551	192.231	16.4862	276.21	18.7545	192.225	13.9715	68.1668	0.07662	89.9909	0.18415	80.1545	0.18268
9.10048	1907.66	9.10048	9421	9.10048	1604.96	9.08738	476.841					246.556	3.35697	208.546	8.36214	277.993	18.8048	205.955	41.7095	210.588	11.1582	277.993	18.8048	192.846	16.5879	277.101	18.8551	192.84	14.0223	68.3861	0.07765	90.2802	0.19238	80.414	0.1887
9.11361	1543.69	9.11361	9535	9.11361	1812.16	9.10051	332.082					247.333	3.38993	209.215	8.42068	278.884	19.0564	206.613	41.808	211.26	11.1582	278.884	19.0564	193.463	16.6131	277.993	18.8048	193.457	14.0989	68.6079	0.07906	90.5718	0.20005	80.6742	0.19674
9.12674	1721.73	9.12674	9250	9.12674	1830.36	9.11364	545.323					248.111	3.32338	209.883	8.39169	279.775	18.9558	207.27	41.9309	211.929	11.2057	279.775	18.9558	194.078	16.6388	278.884	19.0564	194.074	14.0732	68.8274	0.08088	90.8632	0.20934	80.931	0.20408
9.13987	1728.76	9.13987	9514	9.13987	1706.56	9.12677	454.564					248.889	3.42351	210.552	8.53775	280.666	19.0564	207.929	41.9309	212.601	11.2296	280.666	19.0564	194.695	16.7148	279.775	18.9558	194.689	14.0732	69.0462	0.08261	91.1513	0.21868	81.1898	0.21064
9.153	1600.8	9.153	9343	9.153	1659.76	9.1399	350.805					249.667	3.35697	211.22	8.47921	281.558	19.0814	208.588	41.9558	213.272	11.2531	281.558	19.0814	195.312	16.7148	280.666	19.0564	195.306	14.2001	69.2668	0.08428	91.4427	0.22809	81.4497	0.21803
9.16613	1712.83	9.16613	9404	9.16613	1791.96	9.15303	436.047					250.444	3.38993	211.889	8.47921	282.449	19.2573	209.245	42.1036	213.942	11.277	282.449	19.2573	195.928	16.7657	281.558	19.0814	195.922	14.1749	69.4874	0.08582	91.7347	0.23955	81.7078	0.22151
9.17926	1774.86	9.17926	9189	9.17926	1887.16	9.16616	395.288					251.222	3.42351	212.557	8.59628	283.34	19.2573	209.904	42.1036	214.614	11.277	283.34	19.2573	196.545	16.8674	282.449	19.2573	196.539	14.2258	69.7073	0.08703	92.0239	0.25064	81.9667	0.22551
9.1924	1774.9	9.1924	9286	9.1924	1734.36	9.1793	338.529					252	3.45647	213.226	8.53775	284.232	19.2827	210.562	42.3002	215.283	11.3715	284.232	19.2827	197.16	16.8674	283.34	19.2573	197.154	14.2001	69.9274	0.08925	92.3136	0.26393	82.2254	0.23062
9.20553	1833.93	9.20553	9330	9.20553	1975.56	9.19243	504.77					252.777	3.42351	213.895	8.56674	285.123	19.3076	211.219	42.325	215.955	11.348	285.123	19.3076	197.777	16.9691	284.232	19.2827	197.771	14.2509	70.1469	0.09137	92.6054	0.2775	82.4835	0.23698
9.21866	1606.96	9.21866	9310	9.21866	1868.76	9.20556	352.011					253.553	3.49005	214.563	8.50821	286.014	19.3579	211.878	42.2758	216.626	11.348	286.014	19.3579	198.393	16.8926	285.123	19.3076	198.387	14.2766	70.3671	0.09272	92.8955	0.29166	82.7432	0.24391
9.23179	1742	9.23179	9398	9.23179	1915.96	9.21869	518.252					254.331	3.42351	215.232	8.7128	286.905	19.4083	212.537	42.3987	217.296	11.3954	286.905	19.4083	199.01	17.0451	286.014	19.3579	199.004	14.3275	70.588	0.0945	93.1854	0.30789	83.0024	0.25104
9.24492	1794.03	9.24492	9371	9.24492	1876.16	9.23182	339.493					255.108	3.42351	215.9	8.50821	287.797	19.5339	213.195	40.7256	217.967	11.4663	287.797	19.5339	199.625	17.0451	286.905	19.4083	199.619	14.3783	70.807	0.09598	93.4769	0.32478	83.2591	0.25978
9.25805	1773.07	9.25805	9433	9.25805	1933.36	9.24495	390.734					255.886	3.55659	216.569	8.7128	288.688	19.6091	213.852	16.5856	218.639	11.4902	288.688	19.6091	200.242	17.0703	287.797	19.5339	200.236	14.4287	71.0266	0.09796	93.7661	0.3422	83.5193	0.26704
9.27118	1763.1	9.27118	9342	9.27118	1809.56	9.25808	346.975					256.664	3.42351	217.238	8.74234	289.579	19.6345			219.309	11.4902	289.579	19.6345	200.858	17.096	288.688	19.6091	200.852	14.4287	71.248	0.1003	94.0575	0.36245	83.7791	0.27295
9.28431	1705.13	9.28431	9362	9.28431	1796.76	9.27121	501.216					257.441	3.52301	217.906	8.7128	290.47	19.6849			219.98	11.5137	290.47	19.6849	201.475	17.1977	289.579	19.6345	201.469	14.4796	71.4675	0.10197	94.3495	0.38324	84.0356	0.28032
9.29744	1662.17	9.29744	9403	9.29744	1791.96	9.28434	427.457					258.219	3.42351	218.576	8.74234	291.362	19.7352			220.651	11.5612	291.362	19.7352	202.09	17.1977	290.47	19.6849	202.084	14.5052	71.6867	0.1047	94.6374	0.40512	84.2948	0.28975
9.31057	1784.2	9.31057	9536	9.31057	1861.16	9.29747	359.698					258.997	3.62251	219.245	8.82987	292.253	19.8104			221.321	11.6086	292.253	19.8104	202.707	17.2738	291.362	19.7352	202.701	14.5304	71.9072	0.10571	94.9281	0.4296	84.5547	0.30283
9.3237	1753.23	9.3237	9214	9.3237	1776.36	9.3106	474.939					259.774	3.45647	219.913	8.7128	293.144	19.785			221.993	11.5847	293.144	19.785	203.324	17.3498	292.253	19.8104	203.318	14.5561	72.1285	0.10818	95.0007	0.43689	84.8127	0.31854
9.33683	1740.27	9.33683	9583	9.33683	1829.56	9.32373	270.18					260.552	3.68905	220.582	8.82987	294.035	19.936			222.664	11.6321	294.035	19.936	203.939	17.3755	293.144	19.785	203.933	14.6321	72.3475	0.11036			85.0712	0.33611
9.34996	1749.3	9.34996	9394	9.34996	1769.76	9.33686	464.421					261.33	3.49005	221.251	8.82987	294.927	19.9111			223.334	11.6795	294.927	19.9111	204.556	17.4515	294.035	19.936	204.55	14.6321	72.5673	0.11272			85.3303	0.35385
9.36309	1653.33	9.36309	9387	9.36309	1640.96	9.34999	455.662					262.107	3.55659	221.919	8.82987	295.818	20.0616			224.005	11.7035	295.818	20.0616	205.172	17.4007	294.927	19.9111	205.166	14.7082	72.7877	0.11515			85.5882	0.36922
9.37622	1611.37	9.37622	9293	9.37622	1907.16	9.36312	524.903					262.885	3.62251	222.588	8.8884	296.709	20.0616			224.677	11.7509	296.709	20.0616	205.789	17.4772	295.818	20.0616	205.783	14.7338	73.0079	0.11774			85.8485	0.38283
9.38935	1792.4	9.38935	9411	9.38935	1834.36	9.37625	511.144					263.663	3.58955	223.256	8.94694	297.601	20.1623			225.347	11.727	297.601	20.1623	206.404	17.5276	296.709	20.0616	206.398	14.6321	73.2284	0.12046			86.1068	0.39386
9.40248	1814.44	9.40248	9492	9.40248	1688.56	9.38938	337.385					264.44	3.62251	223.925	8.94694	298.492	20.2126			226.018	11.8218	298.492	20.2126	207.021	17.6293	297.601	20.1623	207.015	14.8355	73.4474	0.12306			86.3644	0.40692
9.41561	1848.47	9.41561	9257	9.41561	1981.76	9.40251	447.626					265.218	3.62251	224.594	8.91794	299.383	20.2629			226.689	11.7744	299.383	20.2629	207.637	17.5276	298.492	20.2126	207.631	14.759	73.6673	0.12625			86.6238	0.42294
9.42874	1637.5	9.42874	9494	9.42874	1829.96	9.41564	412.867					265.996	3.65609	225.262	9.064	300.274	20.2879			227.359	11.8692	300.274	20.2879	208.254	17.7058	299.383	20.2629	208.248	14.8355	73.8888	0.12952			86.8838	0.43592
9.44187	1749.54	9.44187	9540	9.44187	1643.16	9.42877	429.108					266.774	3.55659	225.931	9.064	301.166	20.3636			228.031	11.8218	301.166	20.3636	208.869	17.7058	300.274	20.2879	208.863	14.8607	74.1084	0.13246			87.1407	0.44357
9.455	1764.57	9.455	9572	9.455	1910.37	9.4419	441.349					267.551	3.7556	226.599	9.00547	302.057	20.3636			228.702	11.8927	302.057	20.3636	209.486	17.731	301.166	20.3636	209.48	14.8859	74.327	0.13572			87.3996	0.45682
9.46813	1647.6	9.46813	9502	9.46813	1728.57	9.45503	413.59					268.329	3.58955	227.268	9.064	302.948	20.4892			229.372	11.8927	302.948	20.4892	210.103	17.8327	302.057	20.3636	210.097	14.9876	74.5481	0.13829			87.6599	0.48051
9.48126	1764.64	9.48126	9447	9.48126	1645.77	9.46816	371.831					269.107	3.7556	227.937	9.00547	303.839	20.4389			230.043	11.9876	303.839	20.4389	210.718	17.8579	302.948	20.4892	210.713	14.9368	74.7689	0.14246			87.9172	0.50608
9.49439	1797.67	9.49439	9488	9.49439	1894.97	9.48129	441.072					269.884	3.58955	228.605	9.15153	304.731	20.6402			230.713	11.8927	304.731	20.6402	211.335	17.8579	303.839	20.4388	211.33	15.0133	74.9876	0.14633			88.176	0.53454
9.50752	1816.71	9.50752	9444	9.50752	1773.17	9.49442	330.313					270.662	3.68905	229.274	9.12254	305.622	20.6148			231.384	12.035	305.622	20.6148	211.951	17.9596	304.731	20.6402	211.945	15.0133	75.2077	0.15025			88.4353	0.56437
9.52065	1650.74	9.52065	9393	9.52065	1879.37	9.50755	278.554					271.44	3.78918	229.942	9.21007	306.513	20.6905			232.056	12.0115	306.513	20.6905	212.568	18.0357	305.622	20.6148	212.562	15.0642	75.4283	0.15426			88.6934	0.5958
9.53378	1770.77	9.53378	9386	9.53378	1890.57	9.52068	403.795					272.217	3.62251	230.611	9.093	307.405	20.7658			232.726	12.0585	307.405	20.7658	213.183	18.0105	306.513	20.6905	213.177	15.0893	75.6484	0.15784			88.953	0.63272
9.54691	1910.81	9.54691	9415	9.54691	1876.77	9.53381	327.036					272.995	3.82214	231.279	9.2686	308.296	20.8161			233.397	12.1299	308.296	20.8161	213.8	18.0865	307.404	20.7658	213.794	15.115	75.8688	0.16241			89.212	0.6724
9.56004	1776.84	9.56004	9452	9.56004	1750.97	9.54694	461.277					273.773	3.62251	231.948	9.21007	309.189	20.8664			234.069	12.0824	309.189	20.8664	214.416	18.1122	308.296	20.8161	214.41	15.115	76.0879	0.16755			89.469	0.71459
9.57317	1786.87	9.57317	9554	9.57317	1770.17	9.56007	385.518					274.55	3.7556	232.617	9.2686	310.08	20.9671			234.738	12.1534	310.08	20.9671	215.033	18.1122	309.189	20.8664	215.027	15.2163	76.3074	0.17187			89.729	0.76404
9.5863	1663.91	9.5863	9264	9.5863	1884.37	9.5732	259.759					275.328	3.7556	233.285	9.32713	310.972	21.0423			235.41	12.2008	310.972	21.0423	215.648	18.1882	310.08	20.9671	215.642	15.2163	76.5295	0.17642			89.9889	0.81726
9.59943	1826.94	9.59943	9361	9.59943	1885.57	9.58633	377					276.106	3.78918	233.954	9.2686	311.863	20.992			236.081	12.2247	311.863	20.992	216.265	18.2643	310.972	21.0423	216.259	15.2419	76.7489	0.18216			90.2452	0.8698
9.61256	1795.98	9.61256	9439	9.61256	1758.77	9.59946	340.241					276.883	3.78918	234.622	9.38567	312.754	21.143			236.751	12.2247	312.754	21.143	216.882	18.2643	311.863	20.992	216.875	15.318	76.9671	0.18728			90.5044	0.92233
9.62569	1771.01	9.62569	9379	9.62569	1824.97	9.61259	555.482					277.661	3.7556	235.291	9.35613	313.646	21.0927			237.422	12.2717	313.646	21.0927	217.498	18.3916	312.754	21.143	217.49	15.3436	77.1889	0.19244			90.7647	0.98343
9.63882	1925.04	9.63882	9256	9.63882	1858.17	9.62572	382.724					278.439	3.78918	235.96	9.41466	314.537	21.2182			238.094	12.2957	314.537	21.2182	218.115	18.3916	313.646	21.0927	218.107	15.4449	77.4098	0.19849			91.022	1.04455
9.65195	1773.08	9.65195	9357	9.65195	1940.37	9.63885	402.965					279.214	3.78918	236.63	9.41466	315.428	21.2432			238.764	12.2957	315.428	21.2432	218.73	18.4425	314.537	21.2183	218.723	15.3436	77.6279	0.20369			91.281	1.11157
9.66509	1728.11	9.66509	9400	9.66509	1784.57	9.65199	251.206					279.992	3.85572	237.298	9.4442	316.319	21.3942			239.435	12.3431	316.319	21.3942	219.347	18.5185	315.428	21.2432	219.34	15.394	77.8481	0.21028			91.5404	1.1826
9.67822	1935.14	9.67822	9371	9.67822	1873.77	9.66512	400.447					280.77	3.82214	237.967	9.35613	317.211	21.3692			240.105	12.3905	317.211	21.3692	219.963	18.5185	316.319	21.3942	219.955	15.4957	78.0693	0.21632			91.7983	1.26023
9.69135	1910.18	9.69135	9534	9.69135	1781.97	9.67825	488.688					281.547	3.88868	238.636	9.50274	318.102	21.4948			240.776	12.3666	318.102	21.4948	220.58	18.5694	317.211	21.3692	220.572	15.5214	78.289	0.22261			92.0574	1.35374
9.70448	1957.21	9.70448	9370	9.70448	1897.17	9.69138	542.929					282.325	3.92226	239.304	9.53173	318.993	21.4948			241.448	12.4379	318.993	21.4948	221.195	18.6454	318.102	21.4948	221.188	15.4197	78.5087	0.22968			92.3165	1.46041
9.71761	1747.25	9.71761	9435	9.71761	1763.37	9.70451	362.17					283.103	3.85572	239.973	9.47319	319.884	21.5198			242.117	12.4849	319.884	21.5198	221.812	18.6711	318.993	21.4948	221.804	15.5722	78.7286	0.23671			92.5741	1.57607
9.73074	1867.28	9.73074	9519	9.73074	1750.57	9.71764	412.411					283.881	3.82214	240.641	9.61926	320.776	21.6707			242.789	12.5089	320.776	21.6707	222.429	18.798	319.884	21.5198	222.421	15.5974	78.9486	0.24391			92.8338	1.70882
9.74387	1827.31	9.74387	9506	9.74387	1915.77	9.73077	345.652					284.658	3.85572	241.31	9.53173	321.667	21.6707			243.46	12.5324	321.667	21.6707	223.044	18.7723	320.776	21.6707	223.037	15.5974	79.1699	0.25155			93.0937	1.85534
9.757	1680.35	9.757	9585	9.757	1897.97	9.7439	387.893					285.436	3.92226	241.978	9.73632	322.558	21.7963			244.13	12.5324	322.558	21.7963	223.661	18.798	321.667	21.6707	223.654	15.5974	79.389	0.25943			93.3502	2.00141
9.77013	1645.38	9.77013	9438	9.77013	1933.17	9.75703	415.134					286.214	3.92226	242.647	9.53173	323.449	21.7963			244.802	12.5324	323.449	21.7963	224.277	18.8997	322.558	21.7963	224.269	15.7243	79.6077	0.2683			93.6093	2.16827
9.78326	1855.41	9.78326	9499	9.78326	2040.37	9.77016	339.375					286.991	3.95522	243.316	9.6488	324.341	21.8467			245.471	12.6272	324.341	21.8467	224.894	18.9501	323.449	21.7963	224.886	15.7752	79.8294	0.27671			93.8695	2.33955
9.79639	1830.45	9.79639	9440	9.79639	1819.57	9.78329	459.616					287.769	3.88868	243.984	9.70733	325.232	21.8467			246.143	12.5798	325.232	21.8467	225.509	18.9249	324.341	21.8467	225.502	15.75	80.0501	0.28517			94.1271	2.52412
9.80952	1743.48	9.80952	9661	9.80952	2007.78	9.79642	475.857					288.547	4.05473	244.653	9.76586	326.123	21.9722			246.814	12.6512	326.123	21.9722	226.126	19.0518	325.232	21.8467	226.119	15.8009	80.268	0.29427			94.3855	2.71335
9.82265	1690.52	9.82265	9522	9.82265	1908.98	9.80955	327.098					289.324	3.88868	245.321	9.70733	327.015	22.0729			247.484	12.5798	327.015	22.0729	226.742	19.0518	326.123	21.9722	226.734	15.8009	80.4888	0.30492			94.6448	2.90142
9.83578	1862.55	9.83578	9588	9.83578	1836.18	9.82268	426.339					290.102	4.02177	245.99	9.73632	327.906	22.0729			248.155	12.6746	327.906	22.0729	227.359	19.0518	327.015	22.0729	227.351	15.8512	80.7098	0.31483			94.9032	3.08808
9.84891	1926.58	9.84891	9472	9.84891	1682.38	9.83581	536.58					290.88	3.98818	246.659	9.85339	328.797	22.1985			248.827	12.6986	328.797	22.1985	227.976	19.1787	327.906	22.0729	227.967	15.8512	80.9293	0.32533			95.0002	3.16271
9.86204	2001.62	9.86204	9645	9.86204	2108.58	9.84894	422.821					291.657	4.02177	247.327	9.79486	329.688	22.2992			249.497	12.7695	329.688	22.2992	228.591	19.1535	328.797	22.1985	228.584	15.9278	81.149	0.33715
9.87517	2049.65	9.87517	9723	9.87517	1869.78	9.86207	411.062					292.435	3.98818	247.996	9.88238	330.58	22.2742			250.168	12.8404	330.58	22.2742	229.208	19.2804	329.688	22.2992	229.199	15.9278	81.3694	0.34849
9.8883	1831.68	9.8883	9691	9.8883	1911.98	9.8752	376.303					293.213	4.08831	248.664	9.88238	331.471	22.3998			250.839	12.793	331.471	22.3998	229.823	19.2552	330.58	22.2742	229.816	16.0547	81.5888	0.36036
9.90143	1840.72	9.90143	9813	9.90143	1813.18	9.88833	362.544					293.99	4.02177	249.333	9.88238	332.362	22.3749			251.509	12.793	332.362	22.3749	230.44	19.3569	331.471	22.3998	230.432	16.0295	81.8097	0.37242
9.91456	1716.75	9.91456	9687	9.91456	1758.38	9.90146	377.785					294.768	3.98818	250.001	9.88238	333.253	22.3998			252.181	12.793	333.253	22.3998	231.056	19.3569	332.362	22.3749	231.048	16.0295	82.0296	0.38569
9.92769	1842.79	9.92769	9891	9.92769	1941.58	9.91459	244.026					295.546	4.08831	250.67	9.94092	334.145	22.6261			252.85	12.8879	334.145	22.6261	231.673	19.4078	333.253	22.3998	231.664	16.1816	82.2484	0.40007
9.94082	1918.82	9.94082	9688	9.94082	1781.78	9.92772	293.267					296.323	4.08831	251.339	9.99945	335.036	22.5508			253.522	12.8879	335.036	22.5508	232.288	19.433	334.145	22.6261	232.281	16.0038	82.4701	0.41521
9.95395	1791.85	9.95395	9613	9.95395	1975.98	9.94085	270.508					297.101	4.08831	252.007	9.94092	335.927	22.6011			254.193	12.9118	335.927	22.6011	232.905	19.4838	335.036	22.5508	232.898	16.1307	82.6903	0.43052
9.96708	1835.89	9.96708	9609	9.96708	2144.18	9.95398	285.749					297.879	3.95522	252.676	10.087	336.818	22.777			254.863	12.9353	336.818	22.777	233.521	19.6107	335.927	22.6011	233.513	16.2072	82.9087	0.44643
9.98021	1877.92	9.98021	9739	9.98021	1919.38	9.96711	305.99					298.656	4.08831	253.344	9.94092	337.71	22.802			255.535	12.9118	337.71	22.802	234.138	19.5599	336.818	22.777	234.13	16.2072	83.1295	0.46339
9.99334	1832.95	9.99334	9731	9.99334	1970.58	9.98024	432.231					299.434	4.12127	254.013	10.1165	338.601	22.8274			256.206	13.0301	338.601	22.8274	234.753	19.6868	337.71	22.802	234.746	16.3089	83.3504	0.48086
10.0065	1851.99	10.0065	9708	10.0065	2080.78	9.99337	294.472					300.212	4.08831	254.682	10.1165	339.492	22.953			256.876	13.0301	339.492	22.953	235.37	19.6868	338.601	22.8274	235.363	16.3089	83.5696	0.49925
10.0196	1902.02	10.0196	9727	10.0196	2130.98	10.0065	377.713					300.989	4.12127	255.35	10.1455	340.384	22.9779			257.547	13.0776	340.384	22.9779	235.987	19.7633	339.492	22.953	235.978	16.3593	83.7895	0.51918
10.0327	1690.06	10.0327	9861	10.0327	2047.18	10.0196	432.954					301.767	4.08831	256.019	10.1165	341.275	23.0536			258.219	13.125	341.275	23.0536	236.603	19.7885	340.384	22.9779	236.595	16.4102	84.0097	0.53953
10.0459	1825.09	10.0459	9681	10.0459	2061.38	10.0328	256.195					302.545	4.12127	256.687	10.1455	342.166	23.0786			258.888	13.1011	342.166	23.0786	237.22	19.8393	341.275	23.0536	237.211	16.3593	84.2298	0.56061
10.059	1912.12	10.059	9659	10.059	2155.58	10.0459	362.436					303.322	4.15485	257.356	10.204	343.057	23.1538			259.56	13.1011	343.057	23.1538	237.835	19.865	342.166	23.0785	237.828	16.4102	84.4505	0.58333
10.0721	2023.16	10.0721	9910	10.0721	1933.78	10.059	347.677					304.1	4.15485	258.024	10.1165	343.949	23.2041			260.231	13.1959	343.949	23.2041	238.452	19.9662	343.057	23.1538	238.443	16.4867	84.6702	0.60758
10.0853	1829.19	10.0853	9789	10.0853	1976.98	10.0722	319.918					304.878	4.22139	258.693	10.2336	344.84	23.2799			260.901	13.172	344.84	23.2799	239.067	19.9919	343.949	23.2041	239.06	16.461	84.8888	0.63305
10.0984	1691.22	10.0984	9714	10.0984	1865.18	10.0853	402.159					305.655	4.12127	259.362	10.2626	345.731	23.3048			261.572	13.1959	345.731	23.3048	239.684	19.9411	344.84	23.2799	239.676	16.5627	85.1103	0.66013
10.1115	1982.26	10.1115	9706	10.1115	2030.38	10.0984	121.401					306.433	4.18781	260.03	10.2921	346.622	23.4304			262.244	13.2668	346.622	23.4304	240.301	20.068	345.731	23.3048	240.292	16.4867	85.3306	0.68908
10.1247	1683.29	10.1247	9758	10.1247	2173.58	10.1115	350.642					307.211	4.25435	260.699	10.2626	347.514	23.4558			262.914	13.2194	347.514	23.4558	240.917	20.068	346.622	23.4304	240.908	16.5627	85.549	0.71852
10.1378	1897.33	10.1378	9626	10.1378	1977.78	10.1247	314.883					307.988	4.22139	261.367	10.4382	348.405	23.531			263.585	13.3143	348.405	23.531	241.534	20.2457	347.514	23.4558	241.525	16.7153	85.7697	0.7503
10.1509	1912.36	10.1509	9623	10.1509	1918.98	10.1378	509.124					308.766	4.22139	262.036	10.3797	349.296	23.5814			264.256	13.2434	349.296	23.5814	242.149	20.1949	348.405	23.531	242.14	16.6388	85.9912	0.78497
10.164	1945.39	10.164	9555	10.164	1863.19	10.1509	354.365					309.544	4.25435	262.705	10.3797	350.187	23.6063			264.926	13.2908	350.187	23.6063	242.766	20.3222	349.296	23.5814	242.757	16.6896	86.2098	0.82023
10.1772	1973.43	10.1772	9520	10.1772	1936.39	10.1641	360.606					310.321	4.22139	263.373	10.4086	351.079	23.707			265.598	13.2668	351.079	23.707	243.382	20.3731	350.187	23.6063	243.374	16.6644	86.4296	0.85818
10.1903	1875.46	10.1903	9459	10.1903	1997.59	10.1772	206.847					311.099	4.3209	264.042	10.4382	351.97	23.7827			266.269	13.2668	351.97	23.7827	243.999	20.3222	351.079	23.707	243.99	16.7914	86.6506	0.89904
10.2034	2029.49	10.2034	9535	10.2034	1911.79	10.1903	397.088					311.877	4.28731	264.71	10.4382	352.861	23.833			266.939	13.2908	352.861	23.833	244.616	20.3731	351.97	23.7827	244.607	16.7914	86.8701	0.94286
10.2166	1892.53	10.2166	9491	10.2166	1905.99	10.2035	342.329					312.654	4.3209	265.379	10.4672	353.753	23.9586			267.61	13.2434	353.753	23.9586	245.231	20.5252	352.861	23.833	245.222	16.8674	87.0905	0.98864
10.2297	1999.56	10.2297	9599	10.2297	2012.19	10.2166	361.57					313.432	4.25435	266.048	10.5553	354.644	23.9586			268.282	13.172	354.644	23.9586	245.848	20.5	353.753	23.9586	245.839	16.8165	87.3106	1.03734
10.2428	1678.6	10.2428	9615	10.2428	2013.39	10.2297	338.811					314.21	4.3209	266.716	10.5842	355.535	24.0089			268.952	13.2434	355.535	24.0089	246.464	20.5509	354.644	23.9586	246.455	16.9183	87.5293	1.0898
10.256	1897.63	10.256	9548	10.256	1978.59	10.2429	382.052					314.988	4.28731	267.385	10.6718	356.426	24.0339			269.623	13.2434	356.426	24.0339	247.081	20.6017	355.535	24.0089	247.072	16.8931	87.7511	1.14554
10.2691	1979.66	10.2691	9526	10.2691	1985.79	10.256	340.293					315.765	4.3209	268.053	10.5553	357.318	24.1595			270.293	13.1959	357.318	24.1595	247.696	20.7286	356.426	24.0339	247.687	16.9183	87.971	1.20621
10.2822	1996.7	10.2822	9637	10.2822	2033.99	10.2691	427.534					316.543	4.28731	268.722	10.6138	358.209	24.1849			270.964	13.3382	358.209	24.1849	248.313	20.6269	357.318	24.1594	248.304	17.02	88.1893	1.27033
10.2953	1924.73	10.2953	9504	10.2953	2064.19	10.2822	287.775					317.321	4.45398	269.39	10.5553	359.1	24.3608			271.636	13.3382	359.1	24.3608	248.928	20.8047	358.209	24.1849	248.92	17.0708	88.4104	1.34104
10.3085	1917.76	10.3085	9429	10.3085	2009.39	10.2954	325.016					318.098	4.35386	270.059	10.6428	359.991	24.3104			272.307	13.3382	359.991	24.3104	249.545	20.8047	359.1	24.3608	249.536	17.0456	88.6318	1.41757
10.3216	1839.8	10.3216	9513	10.3216	1928.59	10.3085	312.257					318.876	4.4204	270.728	10.7013	360.883	24.3857			272.977	13.4091	360.883	24.3857	250.161	20.7795	359.991	24.3104	250.152	17.1217	88.8499	1.49869
10.3347	1901.83	10.3347	9487	10.3347	1976.79	10.3216	404.498					319.654	4.38744	271.396	10.7303	361.774	24.4614			273.648	13.3617	361.774	24.4614	250.778	20.9316	360.883	24.3857	250.769	17.1977	89.0704	1.59007
10.3479	2181.86	10.3479	9562	10.3479	2004.99	10.3348	522.739					320.431	4.38744	272.065	10.8184	362.665	24.5118			274.318	13.4566	362.665	24.5118	251.395	20.9572	361.774	24.4614	251.386	17.1725	89.2911	1.69253
10.361	1889.9	10.361	9664	10.361	2145.19	10.3479	378.98					321.209	4.38744	272.733	10.6718	363.557	24.6119			274.989	13.3617	363.557	24.6119	252.01	21.0333	362.665	24.5118	252.001	17.1977	89.5105	1.81068
10.3741	2071.93	10.3741	9574	10.3741	2079.39	10.361	323.221					321.987	4.35386	273.404	10.9059	364.448	24.6623			275.661	13.5275	364.448	24.6623	252.627	21.0333	363.557	24.612	252.618	17.3246	89.7307	1.9572
10.3872	1974.97	10.3872	9705	10.3872	1992.59	10.3742	362.462					322.764	4.55348	274.072	10.7888	365.339	24.738			276.331	13.4091	365.339	24.738	253.243	21.0589	364.448	24.6623	253.234	17.1977	89.951	2.00963
10.4004	2071	10.4004	9675	10.4004	2189.79	10.3873	400.703					323.542	4.35386	274.741	10.8769	366.23	24.738			277.002	13.5275	366.23	24.738	253.86	21.135	365.339	24.738	253.851	17.4263	90.1702	2.03373
10.4135	1988.03	10.4135	9657	10.4135	2025.99	10.4004	454.944					324.32	4.3209	275.409	10.9644	367.122	24.8636			277.674	13.4801	367.122	24.8636	254.475	21.211	366.23	24.738	254.466	17.2742	90.3913	2.14479
10.4266	1929.07	10.4266	9614	10.4266	2048.19	10.4135	352.185					325.097	4.68657	276.078	10.8769	368.013	24.8636			278.343	13.5514	368.013	24.8636	255.092	21.1858	367.122	24.8636	255.083	17.4263	90.6115	2.26636
10.4398	2169.1	10.4398	9473	10.4398	2093.39	10.4267	277.426					325.875	4.48694	276.746	10.9934	368.904	25.0395			279.015	13.5988	368.904	25.0395	255.708	21.3127	368.013	24.8636	255.699	17.4263	90.8298	2.39842
10.4529	2038.13	10.4529	9635	10.4529	1988.59	10.4398	409.667					326.651	4.45398	277.415	10.9349	369.795	25.0146			279.686	13.504	369.795	25.0146	256.325	21.2875	368.904	25.0395	256.316	17.452	91.051	2.54428
10.466	2090.17	10.466	9634	10.466	2073.79	10.4529	373.908					327.428	4.55348	278.084	11.052	370.687	25.0898			280.356	13.7172	370.687	25.0898	256.94	21.3636	369.795	25.0146	256.931	17.5532	91.2723	2.70056
10.4792	1977.2	10.4792	9659	10.4792	2143.99	10.4661	295.149					328.206	4.48694	278.752	10.9934	371.578	25.1148			281.027	13.6458	371.578	25.1148	257.557	21.4396	370.687	25.0898	257.548	17.528	91.4902	2.8609
10.4923	2071.24	10.4923	9681	10.4923	2248.19	10.4792	353.39					328.984	4.48694	279.421	11.0815	372.469	25.3161			281.699	13.6698	372.469	25.3161	258.172	21.4144	371.578	25.1148	258.164	17.5789	91.7104	3.0367
10.5054	2086.27	10.5054	9780	10.5054	1953.4	10.4923	300.631					329.761	4.65298	280.089	11.052	373.361	25.2907			282.369	13.7407	373.361	25.2907	258.789	21.5414	372.469	25.3161	258.781	17.6298	91.9318	3.17367
10.5185	2117.3	10.5185	9564	10.5185	2213.6	10.5054	346.872					330.539	4.55348	280.758	11.14	374.252	25.2658			283.04	13.6698	374.252	25.2658	259.405	21.5162	373.361	25.2907	259.396	17.6549	92.1512	3.37137
10.5317	2178.34	10.5317	9494	10.5317	2072.8	10.5186	277.113					331.317	4.62002	281.427	11.198	375.143	25.4417			283.711	13.6933	375.143	25.4417	260.022	21.6683	374.252	25.2658	260.013	17.6298	92.1819	3.39955
10.5448	2059.37	10.5448	9365	10.5448	2086	10.5317	361.354					332.095	4.58644	282.095	11.14	376.034	25.4671			284.381	13.8121	376.034	25.4671	260.637	21.6174	375.143	25.4417	260.628	17.7315
10.5579	1925.4	10.5579	9527	10.5579	2207.2	10.5448	269.595					332.872	4.62002	282.764	11.2276	376.926	25.6176			285.053	13.7646	376.926	25.6176	261.254	21.6939	376.034	25.4671	261.245	17.7058
10.5711	1982.44	10.5711	9682	10.5711	2142.4	10.558	374.836					333.65	4.48694	283.432	11.2276	377.817	25.5673			285.724	13.7407	377.817	25.5673	261.871	21.7191	376.926	25.6176	261.861	17.7818
10.5842	2195.47	10.5842	9857	10.5842	2179.6	10.5711	476.077					334.428	4.65298	284.101	11.2566	378.708	25.7436			286.394	13.859	378.708	25.7436	262.487	21.8717	377.817	25.5673	262.478	17.7818
10.5973	2038.51	10.5973	9627	10.5973	2266.8	10.5842	392.319					335.205	4.68657	284.769	11.2276	379.599	25.7436			287.065	13.8355	379.599	25.7436	263.104	21.7956	378.708	25.7436	263.095	17.8584
10.6105	2075.54	10.6105	9388	10.6105	2228	10.5974	499.56					335.983	4.62002	285.438	11.3151	380.491	25.6933			287.737	13.883	380.491	25.6933	263.719	21.9225	379.599	25.7436	263.71	17.8327
10.6236	2092.57	10.6236	9613	10.6236	2220.2	10.6105	400.801					336.761	4.68657	286.107	11.2861	381.382	25.8942			288.407	13.9304	381.382	25.8942	264.336	21.9986	380.491	25.6933	264.327	17.9601
10.6367	2052.61	10.6367	9561	10.6367	2207.4	10.6236	386.042					337.538	4.62002	286.775	11.3736	382.273	25.9196			289.078	13.883	382.273	25.9196	264.952	22.0242	381.382	25.8942	264.943	17.9344
10.6499	2222.64	10.6499	9728	10.6499	2219.6	10.6368	434.283					338.316	4.71953	287.444	11.3446	383.164	25.9948			289.749	13.9778	383.164	25.9948	265.569	22.0494	382.273	25.9196	265.56	17.9344
10.663	2155.67	10.663	9770	10.663	2137.8	10.6499	394.524					339.094	4.62002	288.112	11.4322	384.056	26.0198			290.421	13.9539	384.056	26.0198	266.184	22.1003	383.164	25.9948	266.175	17.9853
10.6761	2201.71	10.6761	9604	10.6761	2143	10.663	485.765					339.871	4.62002	288.781	11.2861	384.947	26.1961			291.091	13.9539	384.947	26.1961	266.801	22.1511	384.056	26.0197	266.792	17.9601
10.6892	2099.74	10.6892	9723	10.6892	2034.2	10.6761	599.006					340.649	4.85261	289.45	11.5782	385.838	26.1707			291.762	14.0013	385.838	26.1707	267.417	22.1511	384.947	26.1961	267.408	18.1378
10.7024	2231.78	10.7024	9575	10.7024	2110.4	10.6893	369.247					341.429	4.68657	290.118	11.4612	386.73	26.2714			292.433	14.0962	386.73	26.2714	268.033	22.278	385.838	26.1707	268.025	18.1122
10.7155	2160.81	10.7155	9743	10.7155	2265.6	10.7024	432.488					342.206	4.81965	290.787	11.5197	387.621	26.3721			293.103	14.0488	387.621	26.3721	268.649	22.3037	386.73	26.2714	268.64	18.163
10.7286	2037.84	10.7286	9745	10.7286	2188.8	10.7155	444.729					342.984	4.65298	291.455	11.5782	388.512	26.3467			293.775	14.1197	388.512	26.3467	269.266	22.3798	387.621	26.3721	269.257	18.2139
10.7418	2193.88	10.7418	9863	10.7418	2279	10.7287	385.97					343.762	4.81965	292.124	11.5782	389.403	26.4473			294.444	14.1671	389.403	26.4473	269.881	22.3541	388.512	26.3467	269.872	18.2395
10.7549	2231.91	10.7549	9788	10.7549	2202.2	10.7418	456.211					344.539	4.62002	292.793	11.6663	390.295	26.5226			295.116	14.1197	390.295	26.5226	270.498	22.4306	389.403	26.4473	270.489	18.2647
10.768	2143.94	10.768	9747	10.768	2205.4	10.7549	461.452					345.317	4.81965	293.461	11.6368	391.186	26.5729			295.787	14.1671	391.186	26.5729	271.115	22.5827	390.295	26.5226	271.106	18.2647
10.7812	2166.98	10.7812	9859	10.7812	2074.6	10.7681	540.693					346.095	4.85261	294.13	11.6368	392.077	26.6736			296.457	14.262	392.077	26.6736	271.731	22.4815	391.186	26.5729	271.722	18.2395
10.7943	2125.01	10.7943	9711	10.7943	2209.8	10.7812	446.934					346.872	4.78607	294.798	11.6368	392.968	26.7239			297.129	14.2855	392.968	26.7239	272.348	22.5827	392.077	26.6736	272.339	18.4682
10.8074	2042.05	10.8074	9590	10.8074	2399	10.7943	319.175					347.65	4.78607	295.467	11.7538	393.86	26.7488			297.8	14.262	393.86	26.7488	272.963	22.7101	392.968	26.7239	272.954	18.2899
10.8206	2132.08	10.8206	9732	10.8206	2230.2	10.8074	362.416					348.428	4.78607	296.135	11.7828	394.751	26.9501			298.47	14.3094	394.751	26.9501	273.58	22.7101	393.86	26.7488	273.571	18.4933
10.8337	2102.11	10.8337	9864	10.8337	2316.4	10.8206	421.657					349.205	4.85261	296.806	11.7828	395.642	26.8749			299.141	14.262	395.642	26.8749	274.196	22.7609	394.751	26.9501	274.187	18.3664
10.8468	2145.15	10.8468	9536	10.8468	2429.6	10.8337	455.898					349.983	4.78607	297.474	11.7828	396.536	27.0508			299.813	14.3803	396.536	27.0508	274.813	22.7353	395.642	26.8749	274.804	18.5694
10.8599	2131.18	10.8599	9788	10.8599	2422.81	10.8468	408.139					350.761	4.85261	298.143	11.9584	397.427	27.0757			300.482	14.3568	397.427	27.0757	275.428	22.8878	396.536	27.0508	275.419	18.5442
10.8731	2022.21	10.8731	9639	10.8731	2203.01	10.86	505.38					351.538	4.85261	298.811	11.7828	398.318	27.1515			301.154	14.3568	398.318	27.1515	276.045	22.8622	397.427	27.0757	276.036	18.5185
10.8862	2139.25	10.8862	9559	10.8862	2402.21	10.8731	482.621					352.316	4.88557	299.48	11.7828	399.209	27.2267			301.825	14.4517	399.209	27.2267	276.662	22.9639	398.318	27.1515	276.652	18.5951
10.8993	2451.28	10.8993	9611	10.8993	2400.41	10.8862	551.862					353.094	4.81965	300.149	11.988	400.101	27.2516			302.495	14.4991	400.101	27.2516	277.277	22.9639	399.209	27.2267	277.269	18.6968
10.9125	2282.32	10.9125	9861	10.9125	2262.61	10.8994	514.103					353.871	4.91915	300.817	11.8124	400.99	27.3523			303.166	14.4752	400.99	27.3523	277.894	23.0147	400.101	27.2517	277.884	18.6459
10.9256	2195.35	10.9256	9760	10.9256	2267.81	10.9125	574.344					354.649	4.95211	301.486	12.017	401.881	27.3523			303.838	14.4517	401.881	27.3523	278.51	23.0908	400.99	27.3523	278.501	18.722
10.9387	2276.38	10.9387	9809	10.9387	2235.01	10.9256	570.585					355.425	4.88557	302.154	11.9294	402.772	27.4779			304.508	14.57	402.772	27.4779	279.127	23.1416	401.881	27.3523	279.116	18.5951
10.9519	2178.42	10.9519	9786	10.9519	2263.21	10.9388	572.826					356.202	4.91915	302.823	12.046	403.664	27.5536			305.179	14.57	403.664	27.5536	279.742	23.1673	402.772	27.4779	279.733	18.8237
10.965	2434.45	10.965	9884	10.965	2510.41	10.9519	549.067					356.98	4.9857	303.492	12.0755	404.555	27.604			305.85	14.5935	404.555	27.604	280.359	23.2433	403.664	27.5536	280.35	18.798
10.9781	2433.48	10.9781	9900	10.9781	2460.61	10.965	564.308					357.758	5.01866	304.16	12.0755	405.446	27.6289			306.52	14.57	405.446	27.6289	280.975	23.269	404.555	27.604	280.966	18.8745
10.9912	2287.52	10.9912	9925	10.9912	2267.81	10.9781	560.549					358.536	4.91915	304.829	12.1045	406.34	27.7799			307.192	14.6884	406.34	27.7799	281.592	23.3702	405.446	27.6289	281.583	18.8237
11.0044	2353.55	11.0044	9712	11.0044	2131.01	10.9913	521.79					359.313	5.0852	305.497	12.1045	407.231	27.8551			307.863	14.7123	407.231	27.8551	282.207	23.4211	406.34	27.7799	282.198	18.9506
11.0175	2317.59	11.0175	9842	11.0175	2357.21	11.0044	503.031					360.091	5.0852	306.166	12.163	408.122	27.8048			308.533	14.7123	408.122	27.8048	282.824	23.2942	407.231	27.8551	282.815	19.0014
11.0306	2202.62	11.0306	9802	11.0306	2565.41	11.0175	498.272					360.869	4.95211	306.834	12.2216	409.013	28.0061			309.204	14.7123	409.013	28.0061	283.44	23.5737	408.122	27.8048	283.431	19.0014
11.0438	2362.65	11.0438	9784	11.0438	2646.61	11.0307	605.513					361.648	5.05224	307.503	12.2801	409.905	28.0061			309.874	14.7593	409.905	28.0061	284.057	23.5228	409.013	28.0061	284.048	19.0523
11.0569	2354.69	11.0569	9856	11.0569	2526.81	11.0438	532.754					362.426	5.05224	308.172	12.1926	410.796	28.0564			310.546	14.6884	410.796	28.0564	284.674	23.548	409.905	28.0061	284.663	19.0014
11.07	2286.72	11.07	9812	11.07	2429.01	11.0569	538.996					363.203	5.01866	308.84	12.3386	411.687	28.182			311.217	14.8067	411.687	28.182	285.289	23.5737	410.796	28.0564	285.28	19.0775
11.0832	2363.75	11.0832	9866	11.0832	2299.21	11.0701	614.237					363.981	5.01866	309.509	12.2511	412.576	28.2324			311.887	14.8067	412.576	28.2324	285.906	23.7514	411.687	28.182	285.896	19.1031
11.0963	2188.79	11.0963	10045	11.0963	2481.41	11.0832	466.478					364.759	4.9857	310.177	12.3972	413.468	28.2827			312.558	14.8307	413.468	28.2827	286.521	23.7262	412.576	28.2324	286.513	19.1031
11.1094	2490.82	11.1094	9797	11.1094	2448.61	11.0963	513.719					365.536	5.11878	310.846	12.3386	414.361	28.4083			313.23	14.9016	414.361	28.4083	287.138	23.8023	413.468	28.2827	287.128	19.23
11.1226	2447.86	11.1226	10073	11.1226	2742.81	11.1095	696.96					366.314	5.11878	311.515	12.3972	415.252	28.4835			313.899	14.9016	415.252	28.4835	287.754	23.8023	414.361	28.4083	287.745	19.23
11.1357	2444.89	11.1357	9906	11.1357	2388.01	11.1226	529.201					367.092	5.18532	312.183	12.4261	416.141	28.5089			314.571	14.9016	416.141	28.5089	288.371	23.9292	415.252	28.4835	288.36	19.2049
11.1488	2345.92	11.1488	10097	11.1488	2410.21	11.1357	617.442					367.869	5.11878	312.852	12.4847	417.033	28.6345			315.242	14.9965	417.033	28.6345	288.986	23.904	416.141	28.5089	288.977	19.3061
11.1619	2322.96	11.1619	10099	11.1619	2376.41	11.1488	508.683					368.647	5.0852	313.52	12.4557	417.924	28.6595			315.912	15.0439	417.924	28.6595	289.603	23.9292	417.033	28.6345	289.593	19.2809
11.1751	2418.99	11.1751	10127	11.1751	2508.61	11.162	589.924					369.425	5.15174	314.189	12.5722	418.815	28.7601			316.584	14.9725	418.815	28.7601	290.219	24.0817	417.924	28.6595	290.21	19.4078
11.1882	2461.02	11.1882	10089	11.1882	2623.81	11.1751	656.165					370.203	5.0852	314.857	12.5142	419.706	28.8608			317.253	15.0913	419.706	28.8608	290.836	24.1578	418.815	28.7601	290.827	19.3569
11.2013	2462.06	11.2013	10252	11.2013	2510.01	11.1882	597.406					370.98	5.21828	315.526	12.5142	420.598	28.8857			317.925	15.0439	420.598	28.8857	291.451	24.1326	419.706	28.8608	291.442	19.4078
11.2145	2548.09	11.2145	10046	11.2145	2651.22	11.2014	566.647					371.758	5.11878	316.195	12.6603	421.489	28.9864			318.596	15.0913	421.489	28.9864	292.068	24.1578	420.598	28.8857	292.059	19.4838
11.2276	2261.13	11.2276	9982	11.2276	2482.42	11.2145	564.888					372.535	5.0852	316.865	12.6307	422.38	29.087			319.266	15.1622	422.38	29.087	292.684	24.2847	421.489	28.9864	292.675	19.4838
11.2407	2315.16	11.2407	10030	11.2407	2563.62	11.2276	511.129					373.313	5.18532	317.533	12.7188	423.272	29.087			319.937	15.1148	423.272	29.087	293.301	24.2847	422.38	29.087	293.292	19.5604
11.2538	2555.19	11.2538	10237	11.2538	2758.82	11.2408	665.37					374.091	5.18532	318.202	12.6893	424.163	29.2126			320.609	15.2097	424.163	29.2126	293.918	24.3864	423.272	29.087	293.907	19.5856
11.267	2300.23	11.267	10296	11.267	2759.02	11.2539	757.611					374.869	5.18532	318.871	12.7188	425.054	29.2883			321.279	15.2097	425.054	29.2883	294.533	24.3864	424.163	29.2126	294.524	19.6112
11.2801	2506.26	11.2801	10312	11.2801	2627.22	11.267	779.852					375.646	5.15174	319.539	12.7188	425.945	29.4139			321.95	15.2332	425.945	29.4139	295.15	24.4373	425.054	29.2883	295.14	19.6364
11.2932	2442.29	11.2932	10611	11.2932	2683.42	11.2801	724.093					376.424	5.25124	320.208	12.7478	426.837	29.3885			322.621	15.2332	426.837	29.3885	295.765	24.5898	425.945	29.4139	295.757	19.7125
11.3064	2491.33	11.3064	10532	11.3064	2805.62	11.2933	644.334					377.202	5.21828	320.876	12.8649	427.728	29.4389			323.291	15.3754	427.728	29.4389	296.382	24.4881	426.837	29.3885	296.372	19.7633
11.3195	2516.36	11.3195	10401	11.3195	2706.82	11.3064	646.575					377.979	5.31779	321.545	12.8649	428.619	29.5898			323.963	15.2332	428.619	29.5898	296.998	24.6915	427.728	29.4388	296.989	19.7125
11.3326	2548.39	11.3326	10488	11.3326	2837.02	11.3195	762.816					378.757	5.31779	322.213	12.8359	429.51	29.5898			324.634	15.352	429.51	29.5898	297.615	24.615	428.619	29.5898	297.604	19.8398
11.3458	2502.43	11.3458	10638	11.3458	2664.22	11.3327	762.057					379.533	5.21828	322.882	12.8359	430.402	29.7658			325.304	15.3994	430.402	29.7658	298.23	24.8184	429.51	29.5898	298.221	19.865
11.3589	2594.46	11.3589	10880	11.3589	2790.42	11.3458	590.298					380.31	5.28483	323.551	12.8359	431.293	29.7154			325.975	15.3994	431.293	29.7154	298.847	24.7676	430.402	29.7658	298.838	19.789
11.372	2665.5	11.372	10774	11.372	2839.62	11.3589	824.539					381.088	5.28483	324.219	13.0405	432.184	29.841			326.645	15.3754	432.184	29.841	299.464	24.8436	431.293	29.7154	299.454	19.865
11.3851	2520.53	11.3851	10722	11.3851	2862.82	11.372	736.78					381.866	5.31779	324.888	12.8939	433.076	29.7658			327.317	15.5177	433.076	29.7658	300.08	24.8693	432.184	29.841	300.071	19.9159
11.3983	2504.56	11.3983	10747	11.3983	2919.02	11.3852	704.021					382.643	5.31779	325.556	13.099	433.967	29.841			327.988	15.4938	433.967	29.841	300.697	24.9705	433.076	29.7658	300.686	19.9919
11.4114	2514.6	11.4114	11069	11.4114	2997.22	11.3983	819.262					383.421	5.31779	326.225	13.0405	434.858	29.7912			328.658	15.4938	434.858	29.7912	301.312	25.0214	433.967	29.841	301.303	19.9919
11.4245	2597.63	11.4245	11053	11.4245	2863.42	11.4114	638.503					384.199	5.21828	326.894	13.099	435.749	29.9671			329.329	15.5887	435.749	29.9671	301.929	25.047	434.858	29.7912	301.919	20.0428
11.4377	2417.66	11.4377	11354	11.4377	2790.62	11.4246	701.744					384.976	5.38433	327.562	13.128	436.641	29.9167			330.001	15.5652	436.641	29.9167	302.545	25.0979	435.749	29.9671	302.536	20.1445
11.4508	2581.7	11.4508	11365	11.4508	3017.82	11.4377	694.985					385.754	5.31779	328.231	13.1865	437.532	29.992			330.67	15.6361	437.532	29.992	303.162	25.1488	436.641	29.9168	303.151	20.0936
11.4639	2541.73	11.4639	11729	11.4639	3086.02	11.4508	703.226					386.532	5.45087	328.899	13.1865	438.423	30.0423			331.342	15.5887	438.423	30.0423	303.779	25.1996	437.532	29.992	303.768	20.1193
11.4771	2611.77	11.4771	11755	11.4771	3066.22	11.464	785.467					387.31	5.28483	329.568	13.1865	439.314	30.0927			332.013	15.6835	439.314	30.0927	304.394	25.25	438.423	30.0423	304.384	20.2205
11.4902	2593.8	11.4902	11850	11.4902	3020.42	11.4771	778.708					388.087	5.45087	330.237	13.1865	440.206	30.0927			332.683	15.7544	440.206	30.0927	305.011	25.2757	439.314	30.0927	305.001	20.2205
11.5033	2647.83	11.5033	12285	11.5033	3204.62	11.4902	686.949					388.865	5.41791	330.905	13.2741	441.097	30.2183			333.354	15.7309	441.097	30.2183	305.626	25.3265	440.206	30.0927	305.616	20.3222
11.5165	2710.87	11.5165	12327	11.5165	3331.82	11.5034	814.19					389.643	5.41791	331.574	13.3036	441.988	30.2183			334.026	15.7309	441.988	30.2183	306.243	25.4026	441.097	30.2183	306.233	20.2462
11.5296	2668.9	11.5296	12637	11.5296	2994.02	11.5165	718.431					390.42	5.45087	332.242	13.2741	442.879	30.3692			334.696	15.707	442.879	30.3692	306.859	25.3774	441.988	30.2183	306.849	20.3222
11.5427	2899.93	11.5427	12858	11.5427	3527.22	11.5296	878.673					391.198	5.51741	332.911	13.3621	443.771	30.3692			335.367	15.8967	443.771	30.3692	307.476	25.5295	442.879	30.3692	307.465	20.3731
11.5558	2581.97	11.5558	12942	11.5558	3312.42	11.5427	874.914					391.976	5.41791	333.579	13.3621	444.662	30.3189			336.039	15.8019	444.662	30.3189	308.091	25.5043	443.771	30.3692	308.081	20.4491
11.569	2757	11.569	13266	11.569	3503.63	11.5559	707.155					392.753	5.48445	334.248	13.4787	445.553	30.4445			336.708	15.8493	445.553	30.4445	308.708	25.606	444.662	30.3189	308.698	20.5
11.5821	2700.04	11.5821	13636	11.5821	3530.83	11.569	974.396					393.531	5.45087	334.917	13.4497	446.447	30.4948			337.38	15.8728	446.447	30.4948	309.324	25.7329	445.553	30.4445	309.313	20.4491
11.5952	2465.07	11.5952	13551	11.5952	3538.03	11.5821	925.637					394.309	5.41791	335.585	13.4497	447.338	30.5955			338.051	15.9916	447.338	30.5955	309.941	25.7329	446.447	30.4948	309.93	20.5765
11.6084	2786.1	11.6084	13783	11.6084	3567.23	11.5953	808.878					395.086	5.55037	336.254	13.5082	448.229	30.5955			338.721	15.8728	448.229	30.5955	310.556	25.7838	447.338	30.5955	310.547	20.5257
11.6215	2757.14	11.6215	14144	11.6215	3604.43	11.6084	763.119					395.864	5.58396	336.922	13.6253	449.12	30.7465			339.392	15.9916	449.12	30.7465	311.173	25.8346	448.229	30.5955	311.163	20.6017
11.6346	2794.17	11.6346	14258	11.6346	3797.63	11.6215	665.36					396.642	5.48445	337.591	13.5372	450.012	30.6458			340.064	15.9441	450.012	30.6458	311.789	25.9358	449.12	30.7465	311.78	20.6274
11.6478	2804.2	11.6478	14545	11.6478	3713.83	11.6347	791.601					397.419	5.51741	338.26	13.6253	450.903	30.9224			340.734	16.086	450.903	30.9224	312.406	25.9358	450.012	30.6458	312.395	20.6526
11.6609	2843.24	11.6609	14762	11.6609	4037.03	11.6478	772.842					398.197	5.55037	338.928	13.6543	451.794	30.9224			341.405	16.0625	451.794	30.9224	313.021	25.9358	450.903	30.9224	313.012	20.6526
11.674	2936.27	11.674	15154	11.674	3873.23	11.6609	795.083					398.975	5.51741	339.597	13.6833	452.686	30.9976			342.076	16.0625	452.686	30.9976	313.638	26.0884	451.794	30.9224	313.628	20.7795
11.6872	2816.31	11.6872	15059	11.6872	3982.43	11.674	803.324					399.752	5.68346	340.265	13.6543	453.577	31.0729			342.746	16.1574	453.577	31.0729	314.255	26.0375	452.686	30.9977	314.245	20.7543
11.7003	2797.34	11.7003	15465	11.7003	4349.63	11.6872	799.565					400.53	5.48445	340.934	13.7128	454.468	31.048			343.418	16.1334	454.468	31.048	314.87	26.1393	453.577	31.0729	314.86	20.8303
11.7134	2806.37	11.7134	15566	11.7134	4022.83	11.7003	698.806					401.308	5.61692	341.602	13.7418	455.359	31.1736			344.089	16.2048	455.359	31.1736	315.487	26.1649	454.468	31.048	315.477	20.856
11.7265	2803.41	11.7265	15562	11.7265	4342.03	11.7134	804.047					402.085	5.68346	342.271	13.8003	456.251	31.3246			344.759	16.1574	456.251	31.3246	316.103	26.2918	455.359	31.1736	316.092	20.8812
11.7397	2934.44	11.7397	15931	11.7397	4248.23	11.7266	846.288					402.863	5.55037	342.94	13.8299	457.142	31.2742			345.43	16.2522	457.142	31.2742	316.72	26.3427	456.251	31.3245	316.709	21.0081
11.7528	2806.47	11.7528	16058	11.7528	4318.43	11.7397	686.529					403.641	5.58396	343.608	13.8884	458.033	31.4501			346.1	16.2996	458.033	31.4501	317.335	26.3679	457.142	31.2742	317.325	20.9829
11.7659	2788.51	11.7659	16197	11.7659	4439.63	11.7528	957.77					404.418	5.81654	344.277	13.8884	458.924	31.4501			346.771	16.2757	458.924	31.4501	317.952	26.4696	458.033	31.4501	317.942	21.0081
11.7791	2825.54	11.7791	16411	11.7791	4480.83	11.766	853.011					405.196	5.61692	344.945	13.8884	459.816	31.5508			347.443	16.2996	459.816	31.5508	318.568	26.4948	458.924	31.4501	318.559	21.0589
11.7922	2647.58	11.7922	16601	11.7922	4430.03	11.7791	866.252					405.974	5.61692	345.614	13.8884	460.707	31.5508			348.113	16.3466	460.707	31.5508	319.185	26.5204	459.816	31.5508	319.174	21.1098
11.8053	2755.61	11.8053	16683	11.8053	4328.23	11.7922	838.493					406.751	5.71704	346.283	14.0049	461.598	31.6515			348.784	16.418	461.598	31.6515	319.802	26.6473	460.707	31.5508	319.791	21.1098
11.8185	2952.64	11.8185	16670	11.8185	4610.43	11.8054	922.734					407.529	5.61692	346.951	13.9469	462.489	31.802			349.456	16.3941	462.489	31.802	320.417	26.6222	461.598	31.6515	320.407	21.1355
11.8316	2743.68	11.8316	16985	11.8316	4566.63	11.8185	1097.98					408.307	5.58396	347.62	14.0345	463.381	31.8274			350.127	16.418	463.381	31.8274	321.034	26.6725	462.489	31.802	321.024	21.2624
11.8447	2633.71	11.8447	16738	11.8447	4557.83	11.8316	859.216					409.084	5.88308	348.288	14.0345	464.272	31.928			350.797	16.4415	464.272	31.928	321.65	26.8251	463.381	31.8274	321.639	21.2115
11.8578	2806.74	11.8578	16502	11.8578	4591.03	11.8447	849.457					409.862	5.78358	348.957	14.122	465.163	31.9779			351.468	16.5363	465.163	31.9779	322.266	26.7742	464.272	31.928	322.256	21.2875
11.871	2778.78	11.871	16475	11.871	4413.23	11.8579	852.698					410.64	5.68346	349.626	14.0635	466.055	32.104			352.14	16.5363	466.055	32.104	322.882	26.9011	465.163	31.9779	322.872	21.3384
11.8841	2753.81	11.8841	16015	11.8841	4537.43	11.871	939.939					411.417	5.71704	350.294	14.1515	466.946	32.1543			352.809	16.5598	466.946	32.1543	323.499	26.952	466.055	32.1039	323.489	21.3641
11.8972	2877.85	11.8972	15222	11.8972	4323.63	11.8841	997.18					412.195	5.8495	350.963	14.2391	467.837	32.2295			353.481	16.5838	467.837	32.2295	324.116	27.0794	466.946	32.1543	324.104	21.4401
11.9104	2846.88	11.9104	14682	11.9104	4478.83	11.8973	885.421					412.973	5.6505	351.631	14.2391	468.728	32.2799			354.152	16.6073	468.728	32.2799	324.731	27.0285	467.837	32.2295	324.721	21.4653
11.9235	2816.91	11.9235	14077	11.9235	4253.04	11.9104	824.662					413.75	5.88308	352.3	14.2391	469.62	32.3805			354.822	16.6073	469.62	32.3805	325.348	27.1302	468.728	32.2799	325.337	21.5162
11.9366	2890.95	11.9366	13432	11.9366	4303.24	11.9235	785.903					414.528	5.71704	352.968	14.2681	470.511	32.4309			355.493	16.773	470.511	32.4309	325.964	27.1554	469.62	32.3805	325.953	21.491
11.9497	2818.98	11.9497	12832	11.9497	4163.44	11.9367	859.144					415.306	5.81654	353.637	14.3266	471.402	32.4558			356.165	16.7021	471.402	32.4558	326.581	27.1806	470.511	32.4309	326.569	21.5418
11.9629	2816.01	11.9629	12429	11.9629	4282.64	11.9498	909.385					416.083	5.81654	354.306	14.3561	472.293	32.6068			356.835	16.7496	472.293	32.6068	327.196	27.3588	471.402	32.4558	327.186	21.5927
11.976	2959.05	11.976	12182	11.976	4255.84	11.9629	933.626					416.861	5.88308	354.974	14.3851	473.185	32.682			357.506	16.7021	473.185	32.682	327.813	27.308	472.293	32.6068	327.801	21.6939
11.9892	2920.08	11.9892	11925	11.9892	4246.04	11.9761	973.867					417.639	5.68346	355.643	14.4147	474.076	32.7324			358.178	16.7496	474.076	32.7324	328.429	27.3588	473.185	32.682	328.418	21.567
12.0023	3045.12	12.0023	12147	12.0023	4248.24	11.9892	792.108					418.417	6.01617	356.311	14.4147	474.967	32.8579			358.847	16.8205	474.967	32.8579	329.046	27.4601	474.076	32.7324	329.035	21.7448
12.0154	3070.15	12.0154	12335	12.0154	4225.44	12.0023	844.349					419.194	5.78358	356.98	14.3851	475.859	32.8833			359.519	16.8918	475.859	32.8833	329.661	27.4857	474.967	32.858	329.651	21.7196
12.0285	2902.18	12.0285	12317	12.0285	4078.64	12.0154	814.591					419.972	5.91604	357.648	14.5607	476.75	32.9083			360.19	16.9153	476.75	32.9083	330.278	27.6126	475.858	32.8834	330.268	21.7448
12.0417	2973.22	12.0417	12509	12.0417	4159.84	12.0286	820.832					420.75	5.94963	358.317	14.5897	477.641	33.1096			360.86	16.9153	477.641	33.1096	330.894	27.6126	476.75	32.9083	330.883	21.8213
12.0548	2821.25	12.0548	12576	12.0548	3914.04	12.0417	799.073					421.527	5.91604	358.986	14.5312	478.532	33.1595			361.531	16.8679	478.532	33.1595	331.51	27.6378	477.641	33.1096	331.5	21.7704
12.0679	2899.28	12.0679	12820	12.0679	4054.24	12.0548	713.314					422.305	5.8495	359.656	14.7363	479.424	33.1849			362.201	17.0102	479.424	33.1849	332.128	27.7395	478.532	33.1594	332.116	21.8722
12.0811	3021.32	12.0811	12809	12.0811	3966.44	12.068	761.555					423.083	6.04913	360.324	14.6193	480.315	33.2601			362.873	16.9393	480.315	33.2601	332.743	27.7652	479.424	33.1849	332.733	21.8722
12.0942	3090.35	12.0942	12761	12.0942	4099.64	12.0811	739.796					423.86	5.81654	360.993	14.5607	481.206	33.3358			363.544	16.9863	481.206	33.3358	333.36	27.8665	480.315	33.2601	333.348	21.9482
12.1073	2962.39	12.1073	13295	12.1073	4010.84	12.0942	677.037					424.638	5.94963	361.662	14.7653	482.097	33.4111			364.214	17.0337	482.097	33.4111	333.975	27.8665	481.206	33.3358	333.965	21.9734
12.1204	2919.42	12.1204	13635	12.1204	3798.04	12.1074	848.278					425.416	6.04913	362.33	14.7068	482.989	33.4864			364.885	17.1051	482.989	33.4864	334.592	27.943	482.097	33.4111	334.58	22.0751
12.1336	2921.45	12.1336	13455	12.1336	3681.24	12.1205	662.519					426.193	5.91604	362.999	14.8239	483.88	33.6124			365.557	17.1285	483.88	33.6124	335.208	28.019	482.989	33.4864	335.197	22.0499
12.1467	2879.49	12.1467	13619	12.1467	4047.44	12.1336	878.76					426.971	5.94963	363.667	14.7943	484.771	33.6623			366.226	17.1525	484.771	33.6623	335.825	28.0699	483.88	33.6124	335.813	22.1259
12.1598	2975.52	12.1598	13292	12.1598	3681.64	12.1467	791.001					427.749	6.08271	364.336	14.8824	485.663	33.7629			366.898	17.176	485.663	33.7629	336.44	28.0699	484.771	33.6623	336.43	22.1259
12.173	2921.55	12.173	13399	12.173	3734.84	12.1599	692.242					428.526	6.01617	365.005	14.7653	486.554	33.8133			367.569	17.2234	486.554	33.8133	337.057	28.1459	485.663	33.7629	337.045	22.1768
12.1861	2909.59	12.1861	13343	12.1861	3732.04	12.173	854.483					429.304	5.91604	365.673	14.9114	487.445	33.8636			368.239	17.2708	487.445	33.8636	337.673	28.2224	486.554	33.8133	337.662	22.1768
12.1992	2954.62	12.1992	13302	12.1992	3906.24	12.1861	783.724					430.082	6.04913	366.342	14.9114	488.336	34.0146			368.911	17.2469	488.336	34.0146	338.29	28.2476	487.445	33.8636	338.278	22.2528
12.2124	2967.65	12.2124	13154	12.2124	3841.44	12.1993	729.965					430.859	6.01617	367.01	14.9409	489.228	34.0649			369.582	17.2943	489.228	34.0649	338.905	28.3745	488.336	34.0146	338.895	22.3798
12.2255	2982.69	12.2255	12795	12.2255	3831.64	12.2124	726.206					431.637	6.04913	367.679	15.058	490.119	34.1148			370.252	17.3183	490.119	34.1148	339.522	28.3745	489.228	34.0649	339.51	22.2277
12.2386	2908.72	12.2386	12573	12.2386	3540.84	12.2255	700.447					432.415	5.98259	368.347	14.9699	491.01	34.2658			370.923	17.3183	491.01	34.2658	340.138	28.4762	490.119	34.1148	340.127	22.5071
12.2517	2978.76	12.2517	12293	12.2517	3914.04	12.2386	757.688					433.192	6.11567	369.016	15.087	491.901	34.3161			371.595	17.3892	491.901	34.3161	340.755	28.5019	491.01	34.2658	340.743	22.3294
12.2649	3006.79	12.2649	11879	12.2649	3769.24	12.2518	729.929					433.97	6.01617	369.685	15.0284	492.793	34.4167			372.264	17.4366	492.793	34.4167	341.371	28.5271	491.901	34.3161	341.36	22.4563
12.278	3102.82	12.278	11736	12.278	3719.45	12.2649	653.17					434.748	6.04913	370.353	15.233	493.684	34.4671			372.936	17.484	493.684	34.4671	341.987	28.654	492.793	34.4168	341.975	22.5071
12.2911	2871.86	12.2911	11226	12.2911	3769.65	12.278	816.411					435.525	5.98259	371.022	15.0284	494.575	34.6176			373.607	17.4601	494.575	34.6176	342.604	28.7049	493.684	34.4671	342.592	22.4563
12.3043	2809.89	12.3043	11113	12.3043	3500.85	12.2912	790.652					436.303	6.08271	371.69	15.2626	495.466	34.6176			374.277	17.555	495.466	34.6176	343.219	28.7049	494.575	34.6176	343.208	22.6592
12.3174	2860.92	12.3174	11365	12.3174	3476.05	12.3043	613.893					437.081	6.11567	372.359	15.233	496.358	34.7183			374.948	17.555	496.358	34.7183	343.836	28.8066	495.466	34.6176	343.825	22.5832
12.3305	2891.96	12.3305	10941	12.3305	3498.25	12.3174	670.134					437.858	6.04913	373.028	15.1745	497.249	34.8189			375.618	17.555	497.249	34.8189	344.452	28.8574	496.358	34.7182	344.44	22.6849
12.3437	2871.99	12.3437	10890	12.3437	3606.45	12.3306	702.375					438.636	6.14863	373.696	15.3791	498.14	34.8692			376.29	17.6263	498.14	34.8692	345.069	28.8574	497.249	34.8189	345.057	22.558
12.3568	2930.03	12.3568	10991	12.3568	3461.65	12.3437	689.616					439.414	6.08271	374.365	15.3211	499.032	35.0202			376.961	17.6024	499.032	35.0202	345.686	28.9591	498.14	34.8692	345.674	22.7866
12.3699	3013.06	12.3699	11001	12.3699	3662.85	12.3568	752.857					440.191	6.14863	375.033	15.2916	499.923	35.1204			377.631	17.6973	499.923	35.1204	346.301	29.01	499.032	35.0202	346.289	22.6849
12.3831	2940.09	12.3831	11064	12.3831	3569.05	12.3699	554.098					440.969	6.08271	375.702	15.3791	500.814	35.0955			378.302	17.7207	500.814	35.0955	346.918	29.0352	499.923	35.1204	346.906	22.7866
12.3962	2886.13	12.3962	11169	12.3962	3440.25	12.3831	452.339					441.747	6.08271	376.371	15.4672	501.705	35.2714			378.974	17.7207	501.705	35.2714	347.534	29.1112	500.814	35.0955	347.522	22.8626
12.4093	2826.16	12.4093	11053	12.4093	3630.45	12.3962	692.58					442.524	6.18221	377.039	15.3791	502.597	35.3467			379.644	17.7207	502.597	35.3467	348.151	29.2638	501.705	35.2714	348.139	22.8878
12.4224	2973.19	12.4224	11285	12.4224	3510.65	12.4093	689.821					443.302	6.11567	377.708	15.6718	503.488	35.3467			380.315	17.8156	503.488	35.3467	348.768	29.2129	502.597	35.3467	348.754	22.8878
12.4356	2871.23	12.4356	11340	12.4356	3557.85	12.4225	537.062					444.08	6.21517	378.376	15.4672	504.379	35.523			380.986	17.8395	504.379	35.523	349.383	29.2894	503.488	35.3467	349.371	22.9895
12.4487	3004.26	12.4487	11257	12.4487	3584.05	12.4356	667.303					444.858	6.08271	379.045	15.5547	505.27	35.548			381.656	17.8395	505.27	35.548	350	29.4164	504.379	35.523	349.987	23.0152
12.4618	3044.3	12.4618	11375	12.4618	3404.25	12.4487	668.544					445.635	6.11567	379.713	15.6132	506.162	35.6736			382.328	17.8156	506.162	35.6736	350.615	29.4672	505.27	35.548	350.604	22.9387
12.475	2788.33	12.475	11116	12.475	3389.45	12.4619	617.785					446.413	6.11567	380.382	15.6132	507.053	35.7992			382.997	17.934	507.053	35.7992	351.232	29.4164	506.162	35.6736	351.219	23.1421
12.4881	2901.36	12.4881	11658	12.4881	3342.65	12.475	617.026					447.189	6.21517	381.051	15.7303	507.944	35.7992			383.669	17.9579	507.944	35.7992	351.848	29.5941	507.053	35.7991	351.836	23.1164
12.5012	2981.4	12.5012	11599	12.5012	3330.85	12.4881	550.268					447.966	6.14863	381.719	15.6422	508.835	35.8495			384.34	17.9105	508.835	35.8495	352.465	29.5684	507.944	35.7991	352.452	23.193
12.5144	3052.43	12.5144	11425	12.5144	3412.05	12.5013	691.509					448.744	6.18221	382.388	15.7593	509.727	35.9755			385.01	18.0527	509.727	35.9755	353.082	29.5941	508.835	35.8495	353.068	23.2182
12.5275	2879.46	12.5275	11470	12.5275	3368.25	12.5144	455.75					449.522	6.24876	383.056	15.7593	510.618	36.1261			385.681	18.0527	510.618	36.1261	353.697	29.7719	509.727	35.9755	353.684	23.2947
12.5406	3054.5	12.5406	11715	12.5406	3243.45	12.5275	559.991					450.299	6.11567	383.725	15.8178	511.509	36.1764			386.353	18.0527	511.509	36.1764	354.314	29.721	510.618	36.1261	354.301	23.2182
12.5538	2844.53	12.5538	11571	12.5538	3343.65	12.5406	556.232					451.077	6.28172	384.393	15.8178	512.401	36.2521			387.023	18.1002	512.401	36.2521	354.93	29.8227	511.509	36.1764	354.916	23.3199
12.5669	2740.57	12.5669	11700	12.5669	3269.85	12.5538	601.473					451.855	6.21517	385.062	15.8764	513.292	36.3274			387.694	18.1237	513.292	36.3274	355.547	29.8988	512.401	36.2521	355.533	23.3707
12.58	2912.6	12.58	11469	12.58	3383.05	12.5669	652.714					452.632	6.18221	385.731	15.8764	514.183	36.428			388.365	18.1711	514.183	36.428	356.162	29.8479	513.292	36.3274	356.149	23.4724
12.5931	2833.63	12.5931	11707	12.5931	3231.25	12.58	523.955					453.41	6.18221	386.399	15.9054	515.074	36.453			389.035	18.1946	515.074	36.453	356.779	30.0261	514.183	36.428	356.766	23.3959
12.6063	2784.67	12.6063	11843	12.6063	3416.45	12.5932	611.196					454.188	6.3153	387.068	16.0224	515.966	36.6289			389.707	18.2895	515.966	36.6289	357.396	30.0765	515.074	36.453	357.383	23.5485
12.6194	3047.7	12.6194	11577	12.6194	3418.65	12.6063	639.437					454.965	6.14863	387.736	16.0224	516.857	36.6792			390.378	18.1711	516.857	36.6792	358.012	30.1274	515.966	36.6289	357.998	23.4724
12.6325	2858.73	12.6325	11646	12.6325	3433.86	12.6194	652.678					455.743	6.24876	388.405	16.052	517.748	36.7295			391.048	18.266	517.748	36.7295	358.629	30.0765	516.857	36.6792	358.615	23.5485
12.6457	2753.77	12.6457	11365	12.6457	3321.06	12.6326	679.919					456.521	6.24876	389.074	16.052	518.639	36.8302			391.719	18.3134	518.639	36.8302	359.244	30.2548	517.748	36.7295	359.231	23.5993
12.6588	2768.8	12.6588	11512	12.6588	3250.26	12.6457	566.16					457.298	6.21517	389.742	16.169	519.531	36.9309			392.391	18.3134	519.531	36.9309	359.861	30.3051	518.639	36.8302	359.848	23.5993
12.6719	2812.84	12.6719	11438	12.6719	3352.46	12.6588	553.401					458.076	6.28172	390.411	16.081	520.422	36.9807			393.061	18.3843	520.422	36.9807	360.476	30.3308	519.531	36.9309	360.463	23.7519
12.6851	2667.87	12.6851	11439	12.6851	3548.66	12.672	529.642					458.854	6.24876	391.079	16.169	521.313	37.1571			393.732	18.3843	521.313	37.1571	361.093	30.5086	520.422	36.9807	361.08	23.7771
12.6982	2769.9	12.6982	11016	12.6982	3268.86	12.6851	511.883					459.631	6.18221	391.748	16.227	522.205	37.182			394.403	18.4078	522.205	37.182	361.71	30.3817	521.313	37.1571	361.696	23.701
12.7113	2879.94	12.7113	11064	12.7113	3466.06	12.6982	465.124					460.409	6.34826	392.417	16.3151	523.096	37.2074			395.073	18.4792	523.096	37.2074	362.326	30.4577	522.205	37.182	362.313	23.7771
12.7244	2856.97	12.7244	11234	12.7244	3346.26	12.7113	441.365					461.187	6.18221	393.085	16.2856	523.987	37.4337			395.745	18.4792	523.987	37.4337	362.943	30.5594	523.096	37.2074	362.928	23.8788
12.7376	2880	12.7376	11184	12.7376	3299.46	12.7245	482.606					461.965	6.14863	393.754	16.3441	524.878	37.4337			396.416	18.4552	524.878	37.4337	363.558	30.6103	523.987	37.4337	363.545	23.8531
12.7507	2625.04	12.7507	11222	12.7507	3285.66	12.7376	565.847					462.742	6.34826	394.422	16.4322	525.77	37.5339			397.086	18.5975	525.77	37.5339	364.175	30.7372	524.878	37.4337	364.16	23.9805
12.7638	2494.07	12.7638	11037	12.7638	3383.86	12.7507	486.088					463.52	6.3153	395.091	16.4026	526.661	37.6849			397.757	18.5266	526.661	37.6849	364.791	30.7372	525.77	37.5339	364.777	23.9805
12.777	2737.11	12.777	11129	12.777	3287.06	12.7639	493.329					464.298	6.34826	395.759	16.4026	527.552	37.7098			398.429	18.5736	527.552	37.7098	365.408	30.8389	526.661	37.6848	365.394	24.0057
12.7901	2558.14	12.7901	11149	12.7901	3144.26	12.777	535.57					465.075	6.21517	396.428	16.4322	528.443	37.7855			399.098	18.6449	528.443	37.7855	366.023	30.8641	527.552	37.7098	366.01	24.1326
12.8032	2663.17	12.8032	11236	12.8032	3102.46	12.7901	687.811					465.853	6.24876	397.097	16.4612	529.335	37.9111			399.77	18.6684	529.335	37.9111	366.64	30.9149	528.443	37.7855	366.627	24.0314
12.8163	2715.21	12.8163	11198	12.8163	3122.66	12.8033	516.052					466.631	6.24876	397.765	16.5487	530.226	37.9864			400.44	18.6684	530.226	37.9864	367.257	30.9914	529.335	37.9111	367.242	24.1074
12.8295	2571.24	12.8295	11222	12.8295	3189.86	12.8164	442.293					467.408	6.28172	398.434	16.5197	531.117	38.0621			401.111	18.7633	531.117	38.0621	367.873	31.0675	530.226	37.9864	367.859	24.1326
12.8426	2640.27	12.8426	11105	12.8426	3066.06	12.8295	581.534					468.186	6.24876	399.102	16.5782	532.008	38.1877			401.783	18.7633	532.008	38.1877	368.49	31.0927	531.117	38.0621	368.475	24.1835
12.8557	2611.31	12.8557	11294	12.8557	3223.26	12.8426	497.775					468.964	6.28172	399.771	16.7243	532.9	38.3387			402.452	18.7398	532.9	38.3387	369.105	31.2452	532.008	38.1877	369.092	24.26
12.8689	2706.34	12.8689	11135	12.8689	3247.46	12.8558	494.016					469.741	6.24876	400.44	16.6658	533.791	38.3133			403.124	18.8816	533.791	38.3133	369.722	31.1944	532.9	38.3387	369.707	24.336
12.882	2420.38	12.882	11166	12.882	3098.66	12.8689	436.257					470.519	6.24876	401.108	16.7243	534.682	38.3636			403.795	18.8107	534.682	38.3636	370.337	31.347	533.791	38.3133	370.324	24.3104
12.8951	2642.41	12.8951	10963	12.8951	3144.86	12.882	559.498					471.297	6.28172	401.777	16.7533	535.573	38.5649			404.465	18.8816	535.573	38.5649	370.954	31.2961	534.682	38.3636	370.94	24.3612
12.9083	2475.44	12.9083	11276	12.9083	3204.06	12.8952	540.739					472.074	6.24876	402.445	16.7828	536.465	38.5649			405.136	18.8816	536.465	38.5649	371.57	31.4991	535.573	38.5649	371.557	24.3869
12.9214	2594.48	12.9214	11154	12.9214	3072.26	12.9083	554.98					472.852	6.38184	403.114	16.8118	537.356	38.6651			405.808	19.0004	537.356	38.6651	372.187	31.4739	536.465	38.5649	372.172	24.4377
12.9345	2749.51	12.9345	11341	12.9345	2861.46	12.9214	578.221					473.63	6.14863	403.782	16.8703	538.247	38.7912			406.478	18.9291	538.247	38.7912	372.802	31.6264	537.356	38.6651	372.789	24.539
12.9477	2583.54	12.9477	11025	12.9477	3122.66	12.9346	417.462					474.407	6.34826	404.451	16.8414	539.139	38.8415			407.149	18.9765	539.139	38.8415	373.419	31.6264	538.247	38.7912	373.406	24.5138
12.9608	2458.58	12.9608	11435	12.9608	3033.86	12.9477	586.703					475.185	6.3153	405.12	16.9289	540.03	39.0174			407.819	19.0004	540.03	39.0174	374.036	31.6516	539.139	38.8415	374.021	24.6155
12.9739	2422.61	12.9739	11360	12.9739	3115.06	12.9608	549.944					475.963	6.24876	405.788	16.9289	540.921	39.0677			408.49	19.0714	540.921	39.0677	374.652	31.7025	540.03	39.0174	374.638	24.6407
12.987	2491.65	12.987	11253	12.987	3043.27	12.974	472.186					476.74	6.3153	406.457	16.9289	541.812	39.1933			409.162	19.0474	541.812	39.1933	375.269	31.8294	540.921	39.0677	375.254	24.6664
13.0002	2415.68	13.0002	11138	13.0002	2978.47	12.9871	425.427					477.518	6.28172	407.125	17.0749	542.704	39.2437			409.832	19.1423	542.704	39.2437	375.884	31.8294	541.812	39.1933	375.871	24.6664
13.0133	2574.71	13.0133	11217	13.0133	3030.67	13.0002	447.668					478.296	6.4148	407.794	16.9874	543.597	39.3942			410.503	19.1897	543.597	39.3942	376.501	31.9567	542.704	39.2437	376.486	24.7424
13.0264	2508.75	13.0264	11338	13.0264	2931.87	13.0133	574.909					479.073	6.28172	408.463	17.163	544.488	39.4196			411.174	19.1897	544.488	39.4196	377.117	31.9567	543.597	39.3942	377.103	24.7933
13.0396	2393.78	13.0396	11342	13.0396	2683.07	13.0265	653.15					479.851	6.24876	409.131	17.0749	545.38	39.5202			411.844	19.2137	545.38	39.5202	377.733	32.0328	544.488	39.4196	377.719	24.8693
13.0527	2391.81	13.0527	11219	13.0527	3123.27	13.0396	440.391					480.629	6.38184	409.8	17.1335	546.271	39.6458			412.516	19.3794	546.271	39.6458	378.35	32.1345	545.38	39.5202	378.336	24.9458
13.0658	2415.85	13.0658	11335	13.0658	2993.47	13.0527	375.632					481.406	6.21517	410.468	17.192	547.162	39.6707			413.187	19.2606	547.162	39.6707	378.966	32.1345	546.271	39.6458	378.953	24.7933
13.079	2382.88	13.079	11490	13.079	3050.67	13.0659	426.873					482.184	6.4148	411.137	17.2216	548.053	39.8217			413.857	19.3794	548.053	39.8217	379.583	32.2357	547.162	39.6707	379.568	24.9201
13.0921	2332.92	13.0921	11379	13.0921	2989.87	13.079	661.114					482.962	6.24876	411.806	17.2801	548.945	39.897			414.528	19.3555	548.945	39.897	380.198	32.2614	548.053	39.8217	380.185	24.9967
13.1052	2229.95	13.1052	11515	13.1052	3021.07	13.0921	407.355					483.739	6.24876	412.474	17.3091	549.836	40.0734			415.2	19.4029	549.836	40.0734	380.815	32.3123	548.945	39.897	380.801	24.9967
13.1183	2499.98	13.1183	11598	13.1183	2913.27	13.1052	422.596					484.517	6.21517	413.143	17.4261	550.727	40.0734			415.869	19.4738	550.727	40.0734	381.431	32.3883	549.836	40.0734	381.418	25.0219
13.1315	2330.02	13.1315	11254	13.1315	2903.47	13.1184	380.837					485.295	6.44838	413.813	17.3381	551.618	40.1486			416.541	19.4738	551.618	40.1486	382.048	32.49	550.727	40.0734	382.033	25.1488
13.1446	2321.05	13.1446	11625	13.1446	2697.67	13.1315	314.078					486.072	6.38184	414.481	17.4261	552.51	40.2996			417.211	19.5213	552.51	40.2996	382.665	32.5152	551.618	40.1486	382.65	25.047
13.1577	2381.08	13.1577	11518	13.1577	2954.87	13.1446	459.319					486.85	6.34826	415.15	17.4261	553.401	40.3246			417.882	19.4978	553.401	40.3246	383.28	32.6426	552.51	40.2996	383.265	25.1996
13.1709	2309.12	13.1709	11453	13.1709	2833.07	13.1578	478.56					487.628	6.3153	415.819	17.4847	554.292	40.4755			418.554	19.6401	554.292	40.4755	383.897	32.6426	553.401	40.3246	383.882	25.2253
13.184	2308.15	13.184	11465	13.184	2708.27	13.1709	301.801					488.404	6.44838	416.487	17.6597	555.183	40.6011			419.223	19.5452	555.183	40.6011	384.513	32.7186	554.292	40.4755	384.498	25.2757
13.1971	2274.18	13.1971	11516	13.1971	2847.47	13.184	444.042					489.181	6.3153	417.156	17.5432	556.075	40.6515			419.895	19.6401	556.075	40.6515	385.13	32.8203	555.183	40.6011	385.115	25.3265
13.2103	2302.22	13.2103	11663	13.2103	2875.67	13.1972	404.283					489.959	6.38184	417.824	17.6012	556.966	40.8274			420.566	19.6636	556.966	40.8274	385.745	32.7947	556.075	40.6515	385.73	25.3774
13.2234	2117.25	13.2234	11726	13.2234	2829.87	13.2103	390.524					490.737	6.3153	418.493	17.6597	557.857	40.8274			421.236	19.6871	557.857	40.8274	386.362	32.8964	556.966	40.8274	386.347	25.3774
13.2365	2225.29	13.2365	11414	13.2365	2910.07	13.2234	316.765					491.514	6.3153	419.162	17.7183	558.749	40.8523			421.907	19.7584	558.749	40.8523	386.979	32.922	557.857	40.8274	386.963	25.4282
13.2497	2282.32	13.2497	11666	13.2497	2743.27	13.2365	453.006					492.292	6.34826	419.83	17.7183	559.64	41.1289			422.579	19.7345	559.64	41.1289	387.595	33.1507	558.749	40.8523	387.58	25.4539
13.2628	2066.35	13.2628	11788	13.2628	2763.47	13.2497	483.247					493.07	6.3153	420.499	17.7768	560.531	41.104			423.249	19.8059	560.531	41.104	388.211	33.0489	559.64	41.1289	388.195	25.4539
13.2759	2033.39	13.2759	11752	13.2759	2607.67	13.2628	388.488					493.847	6.38184	421.167	17.8353	561.422	41.2799			423.92	19.8533	561.422	41.2799	388.827	33.1758	560.531	41.1039	388.812	25.5299
13.289	2033.42	13.289	11741	13.289	2702.87	13.2759	231.729					494.625	6.21517	421.836	17.8063	562.314	41.3551			424.591	19.7819	562.314	41.3551	389.444	33.201	561.422	41.2799	389.428	25.5299
13.3022	2117.45	13.3022	11845	13.3022	2805.07	13.2891	378.97					495.403	6.4148	422.504	17.8939	563.205	41.4309			425.261	19.8768	563.205	41.4309	390.061	33.2776	562.314	41.3551	390.045	25.5299
13.3153	2071.49	13.3153	11927	13.3153	2672.27	13.3022	390.211					496.18	6.28172	423.173	17.8643	564.096	41.5564			425.933	19.9477	564.096	41.5564	390.676	33.4045	563.205	41.4308	390.66	25.7334
13.3284	1921.52	13.3284	11761	13.3284	2627.48	13.3153	398.452					496.958	6.38184	423.842	18.0399	564.987	41.5564			426.604	19.8768	564.987	41.5564	391.293	33.3793	564.096	41.5564	391.277	25.6568
13.3416	2059.56	13.3416	12001	13.3416	2600.68	13.3285	453.693					497.736	6.34826	424.51	17.9524	565.879	41.7074			427.275	20.0426	565.879	41.7074	391.909	33.5314	564.987	41.5564	391.892	25.7334
13.3547	2212.59	13.3547	12139	13.3547	2795.88	13.3416	473.934					498.513	6.21517	425.179	17.9814	566.77	41.8076			427.945	20.0191	566.77	41.8076	392.526	33.6079	565.879	41.7074	392.509	25.8094
13.3678	2033.62	13.3678	12104	13.3678	3021.08	13.3547	490.175					499.291	6.38184	425.847	18.0399	567.661	41.858			428.617	20.09	567.661	41.858	393.143	33.6079	566.77	41.8076	393.126	25.6568
13.381	1934.66	13.381	12125	13.381	2658.28	13.3679	436.416					500.069	6.4148	426.516	18.0399	568.552	42.0339			429.288	20.09	568.552	42.0339	393.758	33.6583	567.661	41.858	393.742	25.962
13.3941	1935.69	13.3941	12178	13.3941	2761.48	13.381	529.657					500.846	6.3153	427.185	18.0109	569.444	42.0593			429.958	20.09	569.444	42.0593	394.375	33.6839	568.552	42.0339	394.359	25.8855
13.4072	2027.72	13.4072	12044	13.4072	2746.68	13.3941	490.898					501.624	6.34826	427.853	18.2155	570.335	42.2103			430.629	20.1374	570.335	42.2103	394.991	33.8365	569.444	42.0593	394.974	25.8855
13.4203	1966.76	13.4203	12312	13.4203	2941.88	13.4072	459.139					502.402	6.38184	428.522	18.2155	571.226	42.3358			431.301	20.1848	571.226	42.3358	395.608	33.8874	570.335	42.2103	395.591	25.962
13.4335	1968.79	13.4335	12395	13.4335	2834.08	13.4204	395.38					503.179	6.3153	429.19	18.2155	572.118	42.3608			431.971	20.2323	572.118	42.3608	396.223	33.9634	571.226	42.3358	396.207	26.038
13.4466	1683.83	13.4466	12616	13.4466	2831.28	13.4335	341.621					503.957	6.3153	429.859	18.2445	573.009	42.5367			432.642	20.3271	573.009	42.5367	396.84	33.9886	572.118	42.3608	396.824	26.038
13.4597	1860.86	13.4597	12655	13.4597	2854.48	13.4466	336.863					504.735	6.38184	430.528	18.3911	573.9	42.5118			433.313	20.2558	573.9	42.5118	397.457	34.116	573.009	42.5367	397.439	26.038
13.4729	1922.89	13.4729	12753	13.4729	2862.68	13.4598	326.104					505.512	6.4148	431.196	18.3031	574.791	42.7629			433.983	20.3032	574.791	42.7629	398.072	34.0651	573.9	42.5118	398.056	26.0632
13.486	1725.93	13.486	12865	13.486	2669.88	13.4729	376.345					506.29	6.4148	431.865	18.3911	575.683	42.7126			434.655	20.3741	575.683	42.7126	398.689	34.2937	574.791	42.7629	398.672	26.1649
13.4991	1831.96	13.4991	13374	13.4991	2917.08	13.486	329.586					507.068	6.34826	432.533	18.3911	576.574	42.9393			435.326	20.3741	576.574	42.9393	399.305	34.2429	575.683	42.7126	399.289	26.1906
13.5123	1747.99	13.5123	13351	13.5123	3048.28	13.4992	343.827					507.846	6.4148	433.202	18.5372	577.465	42.9892			435.996	20.4455	577.465	42.9892	399.922	34.2937	576.574	42.9393	399.904	26.2666
13.5254	1705.03	13.5254	13575	13.5254	2994.48	13.5123	435.068					508.623	6.38184	433.87	18.4787	578.356	43.0898			436.667	20.469	578.356	43.0898	400.537	34.4458	577.465	42.9892	400.521	26.2666
13.5385	1635.06	13.5385	13798	13.5385	2898.68	13.5254	350.309					509.401	6.44838	434.539	18.4787	579.248	43.2154			437.339	20.5403	579.248	43.2154	401.154	34.4715	578.356	43.0898	401.138	26.1906
13.5517	1620.1	13.5517	14047	13.5517	3212.88	13.5386	499.55					510.178	6.38184	435.208	18.5957	580.139	43.3161			438.008	20.469	580.139	43.3161	401.771	34.4715	579.248	43.2154	401.753	26.2918
13.5648	1538.13	13.5648	13941	13.5648	3079.08	13.5517	345.791					510.956	6.4148	435.876	18.6833	581.03	43.3664			438.68	20.5638	581.03	43.3664	402.387	34.6744	580.139	43.3161	402.37	26.2918
13.5779	1656.16	13.5779	14460	13.5779	3367.28	13.5648	365.032					511.734	6.4148	436.545	18.6543	581.922	43.492			439.351	20.6587	581.922	43.492	403.004	34.7001	581.03	43.3664	402.986	26.4952
13.591	1555.2	13.591	14819	13.591	3292.48	13.5779	324.273					512.512	6.4148	437.213	18.6833	582.813	43.5927			440.021	20.5638	582.813	43.5927	403.619	34.751	581.922	43.492	403.603	26.4444
13.6042	1540.23	13.6042	15011	13.6042	3275.68	13.5911	519.514					513.289	6.54789	437.882	18.7418	583.704	43.6933			440.693	20.7061	583.704	43.6933	404.236	34.751	582.813	43.5927	404.218	26.4952
13.6173	1621.26	13.6173	15270	13.6173	3459.88	13.6042	402.755					514.067	6.34826	438.551	18.7418	584.595	43.8692			441.364	20.6587	584.595	43.8692	404.852	34.8527	583.704	43.6933	404.835	26.5204
13.6304	1588.3	13.6304	15800	13.6304	3621.08	13.6173	462.996					514.845	6.54789	439.219	18.8293	585.487	43.8189			442.034	20.6822	585.487	43.8189	405.469	34.9287	584.595	43.8692	405.451	26.4696
13.6436	1517.33	13.6436	16263	13.6436	3674.28	13.6305	365.237					515.622	6.4148	439.888	18.9464	586.378	44.1458			442.705	20.8245	586.378	44.1458	406.084	35.0556	585.487	43.8189	406.068	26.6478
13.6567	1457.37	13.6567	17227	13.6567	3640.48	13.6436	336.478					516.4	6.48134	440.556	18.7418	587.269	44.0706			443.377	20.7296	587.269	44.0706	406.701	35.0556	586.378	44.1458	406.683	26.6478
13.6698	1492.4	13.6698	17609	13.6698	3769.68	13.6567	468.719					517.178	6.48134	441.225	19.0339	588.16	44.2714			444.046	20.8719	588.16	44.2714	407.318	35.1065	587.269	44.0706	407.3	26.6222
13.6829	1500.43	13.6829	18618	13.6829	3927.89	13.6699	279.962					517.955	6.48134	441.893	18.9464	589.052	44.3217			444.718	20.8719	589.052	44.3217	407.933	35.3099	588.16	44.2714	407.916	26.7491
13.6961	1468.47	13.6961	19317	13.6961	4063.09	13.683	438.209					518.733	6.4148	442.562	19.0635	589.943	44.4224			445.389	20.8719	589.943	44.4224	408.55	35.1317	589.052	44.3217	408.533	26.7239
13.7092	1425.5	13.7092	20339	13.7092	4230.29	13.6961	499.456					519.511	6.48134	443.231	18.9754	590.834	44.548			446.059	20.8719	590.834	44.548	409.166	35.3859	589.943	44.4224	409.148	26.8256
13.7223	1408.53	13.7223	21220	13.7223	4309.49	13.7092	375.703					520.288	6.5143	443.899	19.1805	591.725	44.5983			446.73	21.0142	591.725	44.5983	409.783	35.3351	590.834	44.548	409.765	26.7491
13.7355	1319.57	13.7355	22399	13.7355	4774.69	13.7224	441.949					521.066	6.48134	444.568	19.0925	592.617	44.7493			447.402	20.9902	592.617	44.7493	410.398	35.5128	591.725	44.5983	410.38	26.9016
13.7486	1363.6	13.7486	23726	13.7486	4873.89	13.7355	493.196					521.844	6.4148	445.236	19.1805	593.508	44.7996			448.072	21.0377	593.508	44.7996	411.015	35.4876	592.617	44.7493	410.997	26.9273
13.7617	1465.64	13.7617	24912	13.7617	4758.09	13.7486	221.443					522.621	6.44838	445.905	19.2095	594.399	45.0005			448.743	21.0377	594.399	45.0005	411.631	35.6654	593.508	44.7996	411.613	26.9777
13.7749	1270.67	13.7749	26120	13.7749	5321.29	13.7618	440.69					523.399	6.44838	446.574	19.2385	595.291	45.0508			449.415	21.156	595.291	45.0508	412.248	35.6654	594.399	45.0005	412.23	26.9777
13.788	1393.7	13.788	27637	13.788	5434.49	13.7749	347.937					524.177	6.54789	447.242	19.2681	596.182	45.1011			450.084	21.1325	596.182	45.1011	412.865	35.7414	595.291	45.0508	412.845	27.0033
13.8011	1266.74	13.8011	28481	13.8011	5554.69	13.788	393.184					524.954	6.4148	447.911	19.3266	597.073	45.2521			450.756	21.1325	597.073	45.2521	413.48	35.8432	596.182	45.1011	413.462	27.0285
13.8142	1228.77	13.8142	30037	13.8142	6003.89	13.8011	321.43					525.732	6.58085	448.579	19.3851	597.964	45.3777			451.427	21.18	597.964	45.3777	414.097	35.894	597.073	45.2521	414.078	27.1559
13.8274	1341.8	13.8274	31028	13.8274	6054.09	13.8143	432.677					526.51	6.48134	449.248	19.4437	598.856	45.4784			452.097	21.2983	598.856	45.4784	414.712	35.9701	597.964	45.3777	414.695	27.0794
13.8405	1300.84	13.8405	32186	13.8405	6444.29	13.8274	427.924					527.287	6.48134	449.917	19.4437	599.747	45.5033			452.768	21.2983	599.747	45.5033	415.329	35.9701	598.856	45.4784	415.31	27.1302
13.8537	1224.87	13.8537	33103	13.8537	6684.49	13.8406	346.171					528.065	6.48134	450.585	19.4726	600.638	45.6792			453.44	21.3218	600.638	45.6792	415.945	36.1478	599.747	45.5033	415.927	27.2319
13.8668	1184.91	13.8668	34273	13.8668	6709.69	13.8537	333.418					528.843	6.54789	451.254	19.5022	601.529	45.7046			454.11	21.3457	601.529	45.7046	416.562	36.1226	600.638	45.6792	416.543	27.2063
13.8799	1198.94	13.8799	35021	13.8799	6908.89	13.8668	345.664					529.619	6.44838	451.922	19.5312	602.421	45.8805			454.781	21.3692	602.421	45.8805	417.179	36.1987	601.529	45.7046	417.16	27.2319
13.893	1129.97	13.893	35392	13.893	7144.09	13.8799	382.911					530.396	6.48134	452.591	19.6482	603.312	46.0061			455.452	21.4641	603.312	46.0061	417.794	36.3004	602.421	45.8805	417.775	27.3336
13.9062	1181.01	13.9062	35778	13.9062	7211.29	13.8931	431.158					531.174	6.5143	453.259	19.5602	604.203	46.1317			456.122	21.3457	604.203	46.1317	418.411	36.3764	603.312	46.0061	418.392	27.3588
13.9193	1165.04	13.9193	35811	13.9193	7341.49	13.9062	571.405					531.952	6.54789	453.928	19.6772	605.097	46.0814			456.794	21.6064	605.097	46.0814	419.027	36.453	604.203	46.1317	419.009	27.3588
13.9324	1137.07	13.9324	35705	13.9324	7376.69	13.9193	309.652					532.729	6.44838	454.597	19.7358	605.988	46.3076			457.463	21.559	605.988	46.3076	419.644	36.529	605.097	46.0814	419.625	27.4606
13.9456	980.108	13.9456	35634	13.9456	7215.89	13.9325	417.899					533.507	6.48134	455.265	19.6772	606.879	46.3833			458.135	21.559	606.879	46.3833	420.259	36.5799	605.988	46.3076	420.241	27.4097
13.9587	1019.14	13.9587	34451	13.9587	7121.09	13.9456	388.145					534.285	6.54789	455.934	19.7943	607.77	46.3833			458.806	21.5824	607.77	46.3833	420.876	36.5799	606.879	46.3834	420.857	27.5114
13.9718	1095.18	13.9718	33716	13.9718	7224.29	13.9587	215.392					535.062	6.54789	456.602	19.7943	608.662	46.6345			459.476	21.6064	608.662	46.6345	421.493	36.8085	607.77	46.3834	421.474	27.5366
13.9849	990.209	13.9849	31806	13.9849	7107.49	13.9718	463.639					535.84	6.5143	457.271	19.8818	609.553	46.7103			460.147	21.6538	609.553	46.7103	422.109	36.7576	608.662	46.6345	422.089	27.5875
13.9981	1002.24	13.9981	30192	13.9981	7035.69	13.985	332.886					536.618	6.44838	457.94	19.8528	610.444	46.8104			460.819	21.7722	610.444	46.8104	422.726	36.8845	609.553	46.7103	422.706	27.5875
14.0112	1041.28	14.0112	28044	14.0112	6861.89	13.9981	476.133					537.395	6.58085	458.608	19.9989	611.336	46.9365			461.489	21.6773	611.336	46.9365	423.341	36.8593	610.444	46.8104	423.322	27.6383
14.0243	1010.31	14.0243	26023	14.0243	7014.09	14.0112	429.38					538.173	6.54789	459.277	19.9404	612.227	46.9868			462.16	21.7482	612.227	46.9868	423.958	36.961	611.336	46.9365	423.939	27.6892
14.0375	1051.34	14.0375	24361	14.0375	6765.3	14.0244	343.626					538.951	6.54789	459.945	20.0574	613.118	47.1373			462.831	21.8196	613.118	47.1373	424.575	37.1131	612.227	46.9868	424.554	27.7143
14.0506	897.378	14.0506	22919	14.0506	6712.5	14.0375	495.873					539.728	6.48134	460.614	20.0284	614.009	47.238			463.501	21.867	614.009	47.238	425.19	37.1131	613.118	47.1373	425.171	27.74
14.0637	954.411	14.0637	21239	14.0637	6166.7	14.0506	261.12					540.506	6.48134	461.282	20.0574	614.901	47.3133			464.173	21.8905	614.901	47.3133	425.807	37.2148	614.009	47.238	425.788	27.8669
14.0769	1077.45	14.0769	20229	14.0769	6389.9	14.0638	198.367					541.284	6.58085	461.951	20.116	615.792	47.4393			464.842	21.9145	615.792	47.4393	426.423	37.2657	614.901	47.3133	426.404	27.7909
14.09	977.479	14.09	19354	14.09	6040.1	14.0769	405.614					542.061	6.5143	462.62	20.116	616.683	47.5395			465.514	22.0328	616.683	47.5395	427.04	37.3674	615.792	47.4393	427.021	27.8926
14.1031	871.513	14.1031	18540	14.1031	5769.3	14.09	463.861					542.839	6.5143	463.288	20.116	617.574	47.7408			466.185	21.8905	617.574	47.7408	427.657	37.3926	616.683	47.5395	427.636	27.8669
14.1163	1004.55	14.1163	18417	14.1163	5516.5	14.1031	559.107					543.617	6.38184	463.957	20.262	618.466	47.6656			466.855	22.0563	618.466	47.6656	428.272	37.4183	617.574	47.7408	428.253	27.8926
14.1294	979.58	14.1294	17847	14.1294	5288.7	14.1163	372.354					544.394	6.64739	464.625	20.2035	619.357	47.9671			467.527	22.0328	619.357	47.9671	428.889	37.596	618.466	47.6656	428.868	27.9178
14.1425	733.614	14.1425	17643	14.1425	4986.9	14.1294	520.601					545.172	6.48134	465.294	20.2035	620.248	47.9421			468.198	22.1277	620.248	47.9421	429.505	37.6977	619.357	47.9671	429.485	27.9938
14.1556	787.647	14.1556	17347	14.1556	4944.1	14.1425	398.848					545.95	6.64739	465.963	20.2916	621.14	48.1181			468.868	22.0802	621.14	48.1181	430.122	37.6977	620.248	47.9421	430.101	27.943
14.1688	932.681	14.1688	17290	14.1688	4465.3	14.1557	390.095					546.727	6.48134	466.631	20.3496	622.031	48.1684			469.539	22.1746	622.031	48.1684	430.739	37.7989	621.139	48.1181	430.718	28.0447
14.1819	997.715	14.1819	17006	14.1819	4343.5	14.1688	396.341					547.505	6.68097	467.3	20.3791	622.922	48.3189			470.211	22.1037	622.922	48.3189	431.354	37.8755	622.031	48.1684	431.333	28.1212
14.195	742.749	14.195	16856	14.195	4114.7	14.1819	443.588					548.283	6.61443	467.968	20.3496	623.813	48.4445			470.88	22.2695	623.813	48.4445	431.971	37.9007	622.922	48.3189	431.95	28.0703
14.2082	744.782	14.2082	16692	14.2082	3861.9	14.1951	328.835					549.06	6.5143	468.637	20.4081	624.705	48.5452			471.552	22.246	624.705	48.5452	432.587	37.9772	623.813	48.4445	432.566	28.1464
14.2213	790.816	14.2213	16508	14.2213	3699.1	14.2082	477.082					549.838	6.58085	469.305	20.4962	625.596	48.6209			472.223	22.3409	625.596	48.6209	433.203	38.0024	624.705	48.5452	433.183	28.1212
14.2344	848.85	14.2344	16194	14.2344	3500.3	14.2213	478.329					550.616	6.61443	469.974	20.4376	626.487	48.7968			472.893	22.2934	626.487	48.7968	433.819	38.1801	625.596	48.6209	433.798	28.299
14.2476	857.884	14.2476	16170	14.2476	3368.5	14.2345	490.576					551.394	6.54789	470.643	20.5252	627.378	48.8471			473.564	22.3644	627.378	48.8471	434.436	38.1801	626.487	48.7968	434.415	28.1716
14.2607	693.917	14.2607	16153	14.2607	3384.7	14.2476	521.822					552.171	6.61443	471.311	20.5547	628.27	48.8975			474.234	22.3409	628.27	48.8975	435.053	38.307	627.378	48.8471	435.031	28.3498
14.2738	495.951	14.2738	16289	14.2738	3359.9	14.2607	425.069					552.949	6.58085	471.98	20.6422	629.161	49.1237			474.906	22.4592	629.161	49.1237	435.668	38.3327	628.27	48.8975	435.648	28.2224
14.2869	651.985	14.2869	16104	14.2869	3268.1	14.2738	512.316					553.726	6.61443	472.648	20.6132	630.052	49.0983			475.577	22.5541	630.052	49.0983	436.285	38.4848	629.161	49.1237	436.263	28.451
14.3001	800.019	14.3001	16328	14.3001	3277.3	14.287	530.563					554.504	6.54789	473.317	20.6712	630.943	49.2996			476.247	22.5301	630.943	49.2996	436.901	38.4848	630.052	49.0983	436.88	28.375
14.3132	698.052	14.3132	16323	14.3132	3086.5	14.3001	564.81					555.282	6.68097	473.986	20.7298	631.835	49.3998			476.918	22.6015	631.835	49.3998	437.518	38.5613	630.943	49.2996	437.497	28.4002
14.3263	796.086	14.3263	16631	14.3263	3333.7	14.3132	558.057					556.06	6.58085	474.654	20.6712	632.726	49.5005			477.59	22.5301	632.726	49.5005	438.133	38.7643	631.835	49.3998	438.113	28.5276
14.3395	656.12	14.3395	16894	14.3395	3277.9	14.3264	451.303					556.837	6.71393	475.324	20.7593	633.617	49.5259			478.26	22.6485	633.617	49.5259	438.75	38.6882	632.726	49.5005	438.729	28.5528
14.3526	634.153	14.3526	16845	14.3526	3111.1	14.3395	493.55					557.615	6.61443	475.993	20.7883	634.509	49.8024			478.931	22.7199	634.509	49.8024	439.367	38.8151	633.617	49.5259	439.345	28.5528
14.3657	561.187	14.3657	16843	14.3657	3347.3	14.3526	524.797					558.393	6.61443	476.662	20.7298	635.4	49.8777			479.602	22.6724	635.4	49.8777	439.983	38.9425	634.509	49.8025	439.962	28.6293
14.3789	739.221	14.3789	16958	14.3789	3247.5	14.3658	486.044					559.17	6.71393	477.33	20.8764	636.291	49.8777			480.272	22.7673	636.291	49.8777	440.6	38.9425	635.4	49.8777	440.577	28.6293
14.392	650.255	14.392	17319	14.392	3105.71	14.3789	372.291					559.948	6.71393	477.999	20.8178	637.182	50.0536			480.944	22.8147	637.182	50.0536	441.215	39.0694	636.291	49.8777	441.194	28.7053
14.4051	573.288	14.4051	17244	14.4051	3153.91	14.392	592.537					560.726	6.54789	478.667	20.9054	638.074	50.1543			481.615	22.7673	638.074	50.1543	441.832	39.1202	637.182	50.0536	441.81	28.7814
14.4183	592.322	14.4183	17026	14.4183	3065.11	14.4052	545.784					561.503	6.58085	479.336	20.8764	638.965	50.2549			482.285	22.8856	638.965	50.2549	442.447	39.1202	638.074	50.1543	442.427	28.7562
14.4314	621.356	14.4314	17005	14.4314	3099.31	14.4183	540.031					562.281	6.78047	480.004	21.0514	639.856	50.4309			482.956	22.9091	639.856	50.4309	443.064	39.3232	638.965	50.2549	443.042	28.8322
14.4445	614.39	14.4445	17157	14.4445	3086.51	14.4314	435.278					563.059	6.68097	480.673	20.9639	640.747	50.3805			483.626	22.8856	640.747	50.3805	443.68	39.3489	639.856	50.4309	443.659	28.8579
14.4576	586.423	14.4576	17131	14.4576	3061.71	14.4445	556.525					563.836	6.61443	481.342	21.0514	641.639	50.6571			484.298	22.9805	641.639	50.6571	444.297	39.4249	640.747	50.3805	444.275	28.9339
14.4708	586.457	14.4708	16965	14.4708	3198.91	14.4577	651.772					564.614	6.68097	482.01	21.0224	642.53	50.7324			484.969	23.0514	642.53	50.7324	444.914	39.5266	641.639	50.6571	444.892	28.8831
14.4839	525.491	14.4839	16532	14.4839	2812.11	14.4708	506.018					565.392	6.68097	482.679	21.11	643.421	50.8081			485.639	23.0514	643.421	50.8081	445.529	39.5266	642.53	50.7324	445.507	29.01
14.497	555.524	14.497	16267	14.497	2984.31	14.4839	474.265					566.169	6.64739	483.347	21.1395	644.313	50.9586			486.31	23.0514	644.313	50.9586	446.146	39.7044	643.421	50.8081	446.124	29.01
14.5102	550.558	14.5102	16138	14.5102	3130.51	14.4971	528.512					566.947	6.74751	484.016	21.1975	645.204	51.0842			486.982	23.0988	645.204	51.0842	446.762	39.7044	644.313	50.9586	446.74	29.0357
14.5233	562.592	14.5233	16041	14.5233	3132.71	14.5102	484.759					567.725	6.58085	484.685	21.1395	646.095	51.1849			487.651	23.1223	646.095	51.1849	447.379	39.8569	645.204	51.0842	447.356	29.1369
14.5364	454.626	14.5364	15938	14.5364	3114.91	14.5233	678.006					568.502	6.68097	485.353	21.2856	646.986	51.2606			488.323	23.2172	646.986	51.2606	447.996	39.7552	646.095	51.1848	447.972	29.1117
14.5495	586.659	14.5495	15696	14.5495	3160.11	14.5365	407.253					569.28	6.68097	486.022	21.227	647.878	51.3608			488.994	23.2172	647.878	51.3608	448.611	39.9582	646.986	51.2606	448.589	29.2134
14.5627	628.693	14.5627	15765	14.5627	3069.31	14.5496	462.499					570.058	6.64739	486.689	21.3146	648.769	51.5372			489.664	23.2646	648.769	51.5372	449.228	39.9838	647.878	51.3608	449.204	29.2134
14.5758	515.727	14.5758	15991	14.5758	3130.51	14.5627	566.746					570.835	6.78047	487.357	21.3731	649.66	51.6124			490.335	23.2646	649.66	51.6124	449.844	40.0599	648.769	51.5372	449.821	29.2894
14.5889	557.761	14.5889	16377	14.5889	2986.71	14.5758	400.993					571.613	6.71393	488.026	21.3731	650.551	51.7634			491.007	23.3121	650.551	51.7634	450.461	40.1107	649.66	51.6124	450.437	29.3151
14.6021	526.794	14.6021	16385	14.6021	3105.91	14.589	495.24					572.391	6.71393	488.694	21.4902	651.443	51.8636			491.677	23.4069	651.443	51.8636	451.077	40.2124	650.551	51.7634	451.054	29.2643
14.6152	427.828	14.6152	16478	14.6152	3121.11	14.6021	580.487					573.168	6.74751	489.363	21.4316	652.334	51.9896			492.348	23.3595	652.334	51.9896	451.693	40.3902	651.443	51.8636	451.669	29.3151
14.6283	451.862	14.6283	16503	14.6283	3036.31	14.6152	548.733					573.946	6.78047	490.032	21.5191	653.225	52.1402			493.018	23.4543	653.225	52.1402	452.31	40.3394	652.334	51.9896	452.286	29.3151
14.6415	542.896	14.6415	17057	14.6415	3065.51	14.6284	535.98					574.724	6.74751	490.702	21.5191	654.116	52.2159			493.689	23.4543	654.116	52.2159	452.925	40.4663	653.225	52.1402	452.902	29.3403
14.6546	400.929	14.6546	16968	14.6546	2960.71	14.6415	470.227					575.501	6.71393	491.37	21.6362	655.008	52.3664			494.361	23.5253	655.008	52.3664	453.542	40.5171	654.116	52.2159	453.519	29.3403
14.6677	434.963	14.6677	17236	14.6677	3047.91	14.6546	559.474					576.279	6.87998	492.039	21.5777	655.899	52.3161			495.031	23.5727	655.899	52.3161	454.159	40.6445	655.008	52.3664	454.134	29.3655
14.6808	489.997	14.6808	17674	14.6808	3083.11	14.6677	446.721					577.057	6.64739	492.708	21.6947	656.79	52.7187			495.702	23.6201	656.79	52.7187	454.775	40.6949	655.899	52.3161	454.751	29.3912
14.694	458.03	14.694	17679	14.694	3109.31	14.6809	530.968					577.834	6.81343	493.376	21.6947	657.682	52.6933			496.373	23.6436	657.682	52.6933	455.392	40.7966	656.79	52.7187	455.367	29.3912
14.7071	421.064	14.7071	18143	14.7071	3020.51	14.694	613.214					578.612	6.84701	494.045	21.8408	658.573	52.8443			497.043	23.6436	658.573	52.8443	456.007	40.7714	657.682	52.6933	455.984	29.5181
14.7202	414.098	14.7202	18021	14.7202	3176.71	14.7071	486.461					579.39	6.71393	494.713	21.6362	659.464	52.8946			497.715	23.762	659.464	52.8946	456.624	40.9491	658.573	52.8443	456.599	29.4672
14.7334	463.132	14.7334	18151	14.7334	3307.91	14.7203	497.708					580.167	6.68097	495.38	21.9579	660.355	53.0452			498.386	23.6676	660.355	53.0452	457.241	40.9743	659.464	52.8946	457.216	29.4929
14.7465	415.165	14.7465	18455	14.7465	3217.12	14.7334	466.955					580.945	6.94652	496.049	21.8993	661.247	53.0955			499.056	23.8568	661.247	53.0955	457.857	41.0761	660.355	53.0452	457.833	29.5437
14.7596	384.199	14.7596	18574	14.7596	3156.32	14.7465	513.202					581.723	6.78047	496.717	21.8118	662.138	53.2968			499.727	23.7859	662.138	53.2968	458.474	41.1778	661.247	53.0955	458.448	29.645
14.7728	404.233	14.7728	18511	14.7728	3274.52	14.7597	443.449					582.5	6.84701	497.386	21.9289	663.029	53.3471			500.399	23.9043	663.029	53.3471	459.089	41.1521	662.138	53.2968	459.065	29.5689
14.7859	349.267	14.7859	18412	14.7859	3328.72	14.7728	460.695					583.278	6.81343	498.055	21.9579	663.92	53.523			501.068	23.8333	663.92	53.523	459.706	41.3047	663.029	53.3471	459.681	29.7467
14.799	411.3	14.799	18536	14.799	3311.92	14.7859	670.942					584.056	6.84701	498.723	22.0749	664.812	53.6486			501.74	23.9282	664.812	53.6486	460.322	41.4064	663.92	53.523	460.298	29.5437
14.8122	514.334	14.8122	18577	14.8122	3351.12	14.7991	636.189					584.834	6.74751	499.392	21.9874	665.703	53.7742			502.41	23.9043	665.703	53.7742	460.938	41.5081	664.812	53.6486	460.913	29.8736
14.8253	474.368	14.8253	18251	14.8253	3126.32	14.8122	498.436					585.611	6.91356	500.06	22.1039	666.594	53.85			503.081	24.0226	666.594	53.85	461.554	41.5081	665.703	53.7742	461.53	29.7723
14.8384	339.402	14.8384	17992	14.8384	3207.52	14.8253	665.683					586.389	6.64739	500.729	22.1335	667.486	53.9252			503.752	24.07	667.486	53.9252	462.171	41.6602	666.594	53.8499	462.146	29.7723
14.8515	500.435	14.8515	17849	14.8515	3316.72	14.8384	500.929					587.167	6.81343	501.398	22.221	668.377	54.1265			504.422	24.07	668.377	54.1265	462.788	41.711	667.486	53.9252	462.763	29.9244
14.8647	261.469	14.8647	17264	14.8647	3178.92	14.8516	608.176					587.944	6.71393	502.066	22.1625	669.268	54.2018			505.094	24.094	669.268	54.2018	463.403	41.711	668.377	54.1265	463.378	29.9244
14.8778	430.503	14.8778	16843	14.8778	3431.12	14.8647	614.423					588.722	6.81343	502.735	22.3381	670.159	54.4026			505.765	24.1649	670.159	54.4026	464.02	41.8888	669.268	54.2018	463.995	29.9244
14.8909	501.536	14.8909	16206	14.8909	3173.32	14.8778	534.67					589.5	6.74751	503.403	22.221	671.051	54.428			506.435	24.1649	671.051	54.428	464.636	41.9396	670.159	54.4026	464.611	29.9501
14.9041	211.57	14.9041	16079	14.9041	3371.52	14.891	451.917					590.277	6.91356	504.072	22.3966	671.942	54.6294			507.106	24.2598	671.942	54.6294	465.253	42.1174	671.051	54.428	465.228	30.0518
14.9172	447.604	14.9172	15584	14.9172	3024.72	14.9041	489.164					591.055	6.78047	504.741	22.3085	672.833	54.6792			507.778	24.2358	672.833	54.6792	465.868	42.0162	671.942	54.6294	465.843	30.0518
14.9303	369.638	14.9303	15493	14.9303	3025.92	14.9172	534.41					591.833	6.68097	505.409	22.4841	673.724	54.7549			508.448	24.2832	673.724	54.7549	466.485	42.1431	672.833	54.6792	466.46	30.1278
14.9435	327.671	14.9435	15199	14.9435	3185.12	14.9304	497.657					592.61	6.91356	506.078	22.5137	674.616	54.9055			509.119	24.3781	674.616	54.9055	467.102	42.2191	673.724	54.7549	467.075	30.1278
14.9566	307.705	14.9566	14989	14.9566	2943.32	14.9435	637.904					593.388	6.64739	506.746	22.4551	675.507	55.1068			509.79	24.3781	675.507	55.1068	467.718	42.346	674.616	54.9055	467.692	30.1787
14.9697	447.739	14.9697	14900	14.9697	3044.52	14.9566	580.151					594.166	6.84701	507.415	22.4841	676.398	55.1317			510.46	24.3781	676.398	55.1317	468.334	42.4477	675.507	55.1068	468.308	30.2039
14.9828	375.773	14.9828	14975	14.9828	3002.72	14.9697	621.398					594.943	6.78047	508.083	22.6597	677.289	55.2578			511.132	24.449	677.289	55.2578	468.95	42.4734	676.398	55.1317	468.925	30.3056
14.996	298.806	14.996	14766	14.996	2989.92	14.9829	559.645					595.721	6.71393	508.752	22.5717	678.181	55.4586			511.803	24.5204	678.181	55.4586	469.567	42.6003	677.289	55.2578	469.54	30.2548
15.0091	335.84	15.0091	15000	15.0091	2836.12	14.996	744.891					596.499	6.78047	509.421	22.6597	679.072	55.4586			512.473	24.473	679.072	55.4586	470.182	42.702	678.181	55.4586	470.157	30.3817
15.0222	291.874	15.0222	15069	15.0222	2561.32	15.0091	617.138					597.276	6.78047	510.091	22.7768	679.963	55.6849			513.144	24.6152	679.963	55.6849	470.799	42.7529	679.072	55.4586	470.773	30.3817
15.0354	355.908	15.0354	15387	15.0354	3014.52	15.0223	596.385					598.054	6.74751	510.759	22.6887	680.855	55.7352			513.816	24.5678	680.855	55.7352	471.415	42.8037	679.963	55.6848	471.39	30.4834
15.0485	286.941	15.0485	15592	15.0485	2945.72	15.0354	556.632					598.832	6.81343	511.428	22.8353	681.746	55.9365			514.485	24.6622	681.746	55.9365	472.032	42.8798	680.855	55.7352	472.005	30.4325
15.0616	288.975	15.0616	15734	15.0616	2919.92	15.0485	585.879					599.609	6.78047	512.097	22.8933	682.637	55.9365			515.157	24.6387	682.637	55.9365	472.647	43.0575	681.746	55.9365	472.622	30.5599
15.0748	331.009	15.0748	15836	15.0748	3037.12	15.0617	669.125					600.387	6.68097	512.765	22.8643	683.528	56.087			515.827	24.6862	683.528	56.087	473.264	42.9306	682.637	55.9365	473.238	30.5599
15.0879	280.042	15.0879	16052	15.0879	3112.32	15.0748	583.372					601.165	6.84701	513.434	22.9229	684.42	56.1877			516.498	24.7097	684.42	56.1877	473.881	43.2101	683.528	56.087	473.855	30.6103
15.101	541.234	15.101	16262	15.101	3032.53	15.0879	650.619					601.942	6.68097	514.102	22.9814	685.311	56.389			517.17	24.8754	685.311	56.389	474.497	43.1592	684.42	56.1877	474.47	30.6359
15.1142	254.59	15.1142	16578	15.1142	3151.73	15.1011	763.866					602.72	6.68097	514.771	22.9814	686.202	56.4393			517.839	24.8045	686.202	56.4393	475.114	43.2861	685.311	56.389	475.087	30.7376
15.1273	389.947	15.1273	16960	15.1273	3223.93	15.1142	562.113					603.498	6.81343	515.44	23.0985	687.093	56.5898			518.511	24.852	687.093	56.5898	475.729	43.3113	686.202	56.4393	475.704	30.7376
15.1404	420.304	15.1404	17558	15.1404	3355.13	15.1273	643.36					604.275	6.68097	516.108	23.0104	687.985	56.7159			519.182	24.9468	687.985	56.7159	476.346	43.5147	687.093	56.5898	476.32	30.7885
15.1535	433.661	15.1535	17928	15.1535	2982.33	15.1404	597.606					605.053	6.78047	516.777	23.215	688.876	56.8415			519.852	24.9229	688.876	56.8415	476.963	43.4895	687.985	56.7159	476.936	30.7885
15.1667	364.018	15.1667	18084	15.1667	3508.53	15.1536	809.853					605.831	6.71393	517.445	23.186	689.767	56.9671			520.523	24.9942	689.767	56.9671	477.579	43.6673	688.876	56.8415	477.552	30.8389
15.1798	477.375	15.1798	18462	15.1798	3519.73	15.1667	637.1					606.608	6.84701	518.114	23.2735	690.658	57.0423			521.195	24.9468	690.658	57.0423	478.195	43.7433	689.767	56.9671	478.169	31.0171
15.1929	464.732	15.1929	19253	15.1929	3518.93	15.1798	753.347					607.386	6.71393	518.782	23.2445	691.55	57.1933			521.865	25.2074	691.55	57.1933	478.811	43.7433	690.658	57.0423	478.784	30.9154
15.2061	390.088	15.2061	19706	15.2061	3695.13	15.193	683.594					608.164	6.74751	519.451	23.4491	692.443	57.2686			522.536	25.0652	692.443	57.2686	479.428	43.8959	691.55	57.1933	479.401	30.9662
15.2192	524.445	15.2192	20211	15.2192	3775.33	15.2061	692.841					608.941	6.78047	520.12	23.3616	693.334	57.4699			523.207	25.1126	693.334	57.4699	480.043	43.8959	692.443	57.2686	480.017	31.0675
15.2323	439.802	15.2323	21165	15.2323	3873.53	15.2192	719.087					609.719	6.64739	520.788	23.4491	694.226	57.5955			523.877	25.2074	694.226	57.5955	480.66	44.0228	693.334	57.4699	480.634	31.144
15.2455	335.159	15.2455	21359	15.2455	4062.73	15.2324	752.334					610.497	6.71393	521.457	23.5077	695.117	57.6961			524.549	25.1835	695.117	57.6961	481.276	44.1245	694.226	57.5955	481.249	31.144
15.2586	499.516	15.2586	22081	15.2586	4115.93	15.2455	838.581					611.275	6.71393	522.125	23.5077	696.008	57.7968			525.22	25.2309	696.008	57.7968	481.893	44.1754	695.117	57.6961	481.866	31.1692
15.2717	465.873	15.2717	22859	15.2717	4330.13	15.2586	685.828					612.052	6.78047	522.794	23.5662	696.899	57.8721			525.89	25.3493	696.899	57.8721	482.51	44.2262	696.008	57.7968	482.482	31.2709
15.2849	416.23	15.2849	23588	15.2849	4444.33	15.2718	659.075					612.83	6.64739	523.462	23.5952	697.791	58.048			526.561	25.2549	697.791	58.048	483.125	44.3783	696.899	57.8721	483.099	31.2457
15.298	458.587	15.298	23778	15.298	4482.53	15.2849	751.321					613.607	6.71393	524.131	23.6537	698.682	58.1486			527.233	25.4442	698.682	58.1486	483.742	44.4292	697.791	58.048	483.714	31.3218
15.3111	565.943	15.3111	24508	15.3111	4678.73	15.298	786.568					614.385	6.74751	524.8	23.6827	699.573	58.2996			527.903	25.3732	699.573	58.2996	484.358	44.48	698.682	58.1486	484.331	31.347
15.3242	608.3	15.3242	24797	15.3242	4841.93	15.3111	864.815					615.163	6.71393	525.468	23.7412	700.465	58.3749			528.574	25.5155	700.465	58.3749	484.975	44.6578	699.573	58.2996	484.947	31.4487
15.3374	359.657	15.3374	25054	15.3374	4768.13	15.3243	714.062					615.941	6.74751	526.137	23.7708	701.356	58.5508			529.244	25.4916	701.356	58.5508	485.59	44.6835	700.465	58.3749	485.563	31.4995
15.3505	515.014	15.3505	25825	15.3505	5266.33	15.3374	724.309					616.718	6.61443	526.805	23.8879	702.247	58.6265			529.915	25.5864	702.247	58.6265	486.207	44.7595	701.356	58.5508	486.179	31.5756
15.3636	579.371	15.3636	26344	15.3636	4937.53	15.3505	802.556					617.496	6.78047	527.474	23.7998	703.138	58.777			530.587	25.5864	703.138	58.777	486.824	44.8864	702.247	58.6265	486.796	31.5504
15.3768	461.728	15.3768	26329	15.3768	5113.73	15.3637	803.802					618.274	6.61443	528.143	23.9754	704.03	58.8777			531.256	25.5625	704.03	58.8777	487.44	44.9373	703.138	58.7771	487.411	31.6012
15.3899	383.085	15.3899	26420	15.3899	5192.93	15.3768	718.049					619.051	6.71393	528.811	23.9754	704.921	59.0536			531.928	25.6813	704.921	59.0536	488.056	44.9629	704.03	58.8777	488.028	31.6012
15.403	522.442	15.403	26613	15.403	5297.13	15.3899	775.296					619.829	6.5143	529.48	24.0629	705.812	59.1293			532.599	25.7287	705.812	59.1293	488.672	45.1915	704.921	59.0536	488.644	31.7281
15.4162	491.798	15.4162	26825	15.4162	5400.33	15.4031	799.543					620.607	6.68097	530.148	23.9754	706.703	59.2549			533.269	25.6574	706.703	59.2549	489.289	45.2167	705.812	59.1294	489.261	31.8299
15.4293	442.155	15.4293	26559	15.4293	5366.53	15.4162	849.79					621.384	6.64739	530.817	24.0925	707.595	59.4059			533.94	25.8231	707.595	59.4059	489.904	45.2419	706.703	59.2549	489.876	31.7281
15.4424	534.512	15.4424	26177	15.4424	5420.73	15.4293	830.037					622.162	6.58085	531.486	24.151	708.486	59.5564			534.612	25.7287	708.486	59.5564	490.521	45.4201	707.595	59.4059	490.493	31.8807
15.4555	413.869	15.4555	25820	15.4555	5517.94	15.4424	713.283					622.94	6.68097	532.154	24.151	709.377	59.6322			535.282	25.8706	709.377	59.6322	491.138	45.4453	708.486	59.5564	491.109	31.9316
15.4687	505.226	15.4687	25410	15.4687	5430.14	15.4556	839.53					623.717	6.71393	532.823	24.3556	710.268	59.8081			535.953	25.9654	710.268	59.8081	491.754	45.5979	709.377	59.6322	491.726	31.9824
15.4818	563.583	15.4818	24445	15.4818	5491.34	15.4687	753.777					624.495	6.71393	533.491	24.18	711.16	59.833			536.625	25.8945	711.16	59.833	492.371	45.6231	710.268	59.8081	492.343	31.9824
15.4949	465.94	15.4949	23716	15.4949	5418.54	15.4818	871.024					625.273	6.71393	534.16	24.3846	712.051	60.0847			537.294	26.0129	712.051	60.0847	492.986	45.7757	711.16	59.833	492.958	32.0076
15.5081	472.296	15.5081	22887	15.5081	5089.74	15.495	764.271					626.05	6.54789	534.828	24.3556	712.942	60.0089			537.966	26.0129	712.942	60.0089	493.603	45.8265	712.051	60.0847	493.575	32.1093
15.5212	427.653	15.5212	22147	15.5212	5402.94	15.5081	806.517					626.828	6.64739	535.497	24.4431	713.834	60.3358			538.637	26.0838	713.834	60.3358	494.219	45.9026	712.942	60.0089	494.191	32.1345
15.5343	603.01	15.5343	21321	15.5343	5269.14	15.5212	829.764					627.606	6.61443	536.164	24.4141	714.725	60.4111			539.307	26.0603	714.725	60.4111	494.836	46.0043	713.834	60.3358	494.808	32.211
15.5474	642.367	15.5474	21304	15.5474	5241.34	15.5343	791.011					628.383	6.71393	536.833	24.4726	715.616	60.4365			539.978	26.1786	715.616	60.4365	495.453	45.9786	714.725	60.4111	495.423	32.1854
15.5606	641.724	15.5606	20681	15.5606	5119.54	15.5475	774.258					629.161	6.54789	537.501	24.6187	716.507	60.6373			540.65	26.1551	716.507	60.6373	496.068	46.106	715.616	60.4365	496.04	32.2362
15.5737	660.081	15.5737	20454	15.5737	5215.74	15.5606	785.505					629.939	6.61443	538.17	24.5602	717.399	60.7634			541.32	26.297	717.399	60.7634	496.685	46.3089	716.507	60.6373	496.655	32.3123
15.5868	595.438	15.5868	20280	15.5868	4790.94	15.5737	780.752					630.716	6.58085	538.838	24.6772	718.29	60.889			541.991	26.2261	718.29	60.889	497.3	46.2837	717.399	60.7634	497.272	32.3888
15.6	665.795	15.6	19756	15.6	5001.14	15.5869	853.998					631.494	6.5143	539.507	24.6477	719.181	61.04			542.661	26.2735	719.181	61.04	497.917	46.4867	718.29	60.889	497.888	32.4648
15.6131	712.151	15.6131	19341	15.6131	4721.34	15.6	854.245					632.272	6.58085	540.176	24.7938	720.072	61.1656			543.332	26.3918	720.072	61.1656	498.534	46.5376	719.181	61.04	498.505	32.4905
15.6262	732.508	15.6262	18893	15.6262	4637.54	15.6131	801.492					633.049	6.54789	540.844	24.7358	720.964	61.1905			544.004	26.3918	720.964	61.1905	499.15	46.5632	720.072	61.1656	499.12	32.5409
15.6394	742.865	15.6394	18288	15.6394	4400.74	15.6263	777.739					633.827	6.61443	541.513	24.8818	721.855	61.3918			544.673	26.4158	721.855	61.3918	499.767	46.7662	720.964	61.1905	499.737	32.6174
15.6525	774.222	15.6525	17540	15.6525	4150.94	15.6394	790.986					634.605	6.61443	542.181	24.8523	722.746	61.4671			545.345	26.4867	722.746	61.4671	500.382	46.7918	721.855	61.3918	500.353	32.5917
15.6656	597.579	15.6656	17297	15.6656	4169.14	15.6525	819.233					635.382	6.44838	542.85	24.9108	723.638	61.6684			546.016	26.5816	723.638	61.6684	500.999	46.817	722.746	61.4671	500.968	32.6174
15.6788	748.936	15.6788	16542	15.6788	4238.34	15.6656	776.479					636.16	6.48134	543.518	24.9989	724.529	61.7187			546.686	26.5102	724.529	61.7187	501.615	46.9948	723.638	61.6684	501.585	32.7191
15.6919	799.293	15.6919	16039	15.6919	4158.54	15.6788	854.726					636.938	6.5143	544.187	24.9694	725.42	61.945			547.357	26.629	725.42	61.945	502.232	47.0713	724.529	61.7187	502.201	32.7695
15.705	492.649	15.705	15883	15.705	3744.74	15.6919	783.973					637.715	6.4148	544.856	25.0279	726.311	61.9953			548.029	26.5816	726.311	61.9953	502.849	47.1473	725.42	61.945	502.818	32.8203
15.7181	666.006	15.7181	15580	15.7181	3892.94	15.705	899.22					638.493	6.4148	545.524	25.2325	727.203	62.1209			548.699	26.6999	727.203	62.1209	503.464	47.2234	726.311	61.9953	503.433	32.7443
15.7313	794.363	15.7313	15595	15.7313	3850.14	15.7182	929.467					639.271	6.44838	546.193	25.145	728.094	62.3217			549.37	26.7234	728.094	62.3217	504.081	47.3508	727.203	62.1209	504.05	32.9477
15.7444	849.72	15.7444	15296	15.7444	3492.34	15.7313	855.713					640.048	6.48134	546.861	25.291	728.985	62.3975			550.042	26.7473	728.985	62.3975	504.697	47.4268	728.094	62.3217	504.666	32.9729
15.7575	787.077	15.7575	15524	15.7575	3473.54	15.7444	896.96					640.826	6.3153	547.53	25.262	729.876	62.548			550.711	26.8183	729.876	62.548	505.313	47.4777	728.985	62.3975	505.283	33.0238
15.7707	715.434	15.7707	15479	15.7707	3675.74	15.7576	809.207					641.604	6.34826	548.199	25.3786	730.768	62.6486			551.383	26.8422	730.768	62.6486	505.93	47.5794	729.876	62.548	505.898	33.0238
15.7838	849.791	15.7838	15473	15.7838	3632.94	15.7707	785.454					642.382	6.38184	548.867	25.4081	731.659	62.7244			552.054	26.8892	731.659	62.7244	506.546	47.6806	730.768	62.6486	506.515	33.0998
15.7969	752.148	15.7969	15478	15.7969	3679.14	15.7838	977.701					643.159	6.4148	549.536	25.4956	732.55	63.0259			552.724	26.9605	732.55	63.0259	507.163	47.7315	731.659	62.7244	507.13	33.2015
15.8101	732.504	15.8101	15750	15.8101	3396.35	15.797	926.948					643.937	6.28172	550.204	25.4666	733.441	63.1011			553.395	26.9605	733.441	63.1011	507.778	47.9601	732.55	63.0259	507.747	33.1763
15.8232	967.861	15.8232	15541	15.8232	3507.55	15.8101	959.194					644.715	6.28172	550.873	25.4956	734.333	63.1265			554.067	27.008	734.333	63.1265	508.395	47.884	733.442	63.1011	508.363	33.2776
15.8363	843.218	15.8363	15725	15.8363	3319.75	15.8232	822.441					645.492	6.38184	551.541	25.6712	735.224	63.277			554.737	27.1028	735.224	63.277	509.011	48.0874	734.333	63.1265	508.98	33.2524
15.8494	975.575	15.8494	15662	15.8494	3646.95	15.8363	848.688					646.27	6.24876	552.21	25.5837	736.115	63.5287			555.408	27.0554	736.115	63.5287	509.628	48.1126	735.224	63.2771	509.595	33.3541
15.8626	895.932	15.8626	15984	15.8626	3481.15	15.8495	843.935					647.048	6.3153	552.88	25.6417	737.007	63.5536			556.078	27.2447	737.007	63.5536	510.245	48.1378	736.115	63.5287	510.212	33.3793
15.8757	825.289	15.8757	15974	15.8757	3506.35	15.8626	825.182					647.825	6.21517	553.549	25.7883	737.898	63.7046			556.749	27.1263	737.898	63.7046	510.86	48.3161	737.007	63.5536	510.828	33.4049
15.8888	889.646	15.8888	16421	15.8888	3535.55	15.8757	897.429					648.603	6.24876	554.217	25.7883	738.789	63.8302			557.421	27.2447	738.789	63.8302	511.477	48.4173	737.898	63.7046	511.445	33.5062
15.902	850.003	15.902	16250	15.902	3474.75	15.8889	858.675					649.381	6.14863	554.886	25.8758	739.68	63.9309			558.09	27.2447	739.68	63.9309	512.093	48.3921	738.789	63.8302	512.06	33.6079
15.9151	996.359	15.9151	16132	15.9151	3832.95	15.902	790.922					650.158	6.21517	555.555	25.9344	740.572	64.0564			558.762	27.3395	740.572	64.0564	512.71	48.5447	739.68	63.9308	512.677	33.5827
15.9282	1110.72	15.9282	16318	15.9282	3609.15	15.9151	1021.17					650.936	6.14863	556.223	25.9633	741.463	64.2324			559.433	27.3395	741.463	64.2324	513.325	48.6459	740.572	64.0564	513.293	33.6844
15.9414	869.073	15.9414	16660	15.9414	3706.35	15.9283	914.416					651.714	6.14863	556.892	26.0219	742.354	64.3584			560.103	27.4344	742.354	64.3584	513.942	48.7224	741.463	64.2324	513.91	33.7348
15.9545	922.43	15.9545	16871	15.9545	3839.55	15.9414	968.663					652.491	6.24876	557.56	26.11	743.245	64.5343			560.775	27.4818	743.245	64.5343	514.559	48.8241	742.354	64.3584	514.527	33.7096
15.9676	978.787	15.9676	16957	15.9676	4005.75	15.9545	952.909					653.269	6.11567	558.229	25.9929	744.137	64.635			561.446	27.4818	744.137	64.635	515.174	48.8745	743.245	64.5343	515.142	33.8622
15.9808	1133.14	15.9808	17678	15.9808	3925.95	15.9677	953.156					654.047	6.14863	558.898	26.0804	745.028	64.7606			562.116	27.5527	745.028	64.7606	515.791	49.0271	744.137	64.635	515.757	33.8622
15.9939	1155.5	15.9939	17905	15.9939	4070.15	15.9808	966.403					654.824	6.11567	559.566	26.2265	745.919	64.9365			562.787	27.5762	745.919	64.9365	516.407	49.1288	745.028	64.7606	516.374	33.8622
16.007	1078.86	16.007	18484	16.007	4121.35	15.9939	911.65					655.602	6.01617	560.235	26.256	746.811	65.0118			563.457	27.6711	746.811	65.0118	517.024	49.1288	745.919	64.9365	516.99	34.0399
16.0201	1179.21	16.0201	19104	16.0201	4119.55	16.007	887.897					656.38	6.14863	560.903	26.256	747.702	65.1378			564.128	27.6711	747.702	65.1378	517.639	49.3066	746.811	65.0118	517.607	33.9634
16.0333	1225.57	16.0333	19737	16.0333	4216.75	16.0202	1080.14					657.157	6.04913	561.572	26.4021	748.593	65.3387			564.8	27.6476	748.593	65.3387	518.256	49.3322	747.702	65.1378	518.224	34.0651
16.0464	1180.93	16.0464	19969	16.0464	4366.95	16.0333	868.39					657.935	5.94963	562.24	26.4606	749.484	65.4139			565.47	27.7425	749.484	65.4139	518.873	49.4843	748.593	65.3387	518.839	34.192
16.0595	1188.28	16.0595	20567	16.0595	4635.15	16.0464	903.637					658.713	6.01617	562.909	26.4896	750.376	65.5146			566.141	27.8134	750.376	65.5146	519.489	49.5352	749.484	65.4139	519.456	34.2177
16.0727	1102.64	16.0727	21221	16.0727	4520.35	16.0596	983.884					659.49	5.94963	563.578	26.4896	751.267	65.7408			566.813	27.8369	751.267	65.7408	520.106	49.586	750.376	65.5146	520.072	34.2429
16.0858	1177	16.0858	21310	16.0858	4676.55	16.0727	1034.13					660.268	5.91604	564.246	26.5481	752.158	65.8415			567.482	27.8134	752.158	65.8415	520.721	49.7386	751.267	65.7408	520.689	34.2429
16.0989	1161.36	16.0989	21744	16.0989	4799.75	16.0858	1033.38					661.046	5.88308	564.915	26.6362	753.049	65.9167			568.154	28.0266	753.049	65.9167	521.338	49.8655	752.158	65.8415	521.304	34.3702
16.112	1095.71	16.112	22105	16.112	4982.95	16.0989	1006.62					661.823	5.91604	565.583	26.7237	753.941	66.1181			568.825	27.9082	753.941	66.1181	521.954	49.8398	753.049	65.9167	521.921	34.3194
16.1252	1197.07	16.1252	22381	16.1252	4849.15	16.1121	999.871					662.601	5.78358	566.252	26.6652	754.832	66.1933			569.495	28.074	754.832	66.1933	522.571	49.9924	753.941	66.1181	522.537	34.4715
16.1383	1249.43	16.1383	22281	16.1383	5026.35	16.1252	943.118					663.379	5.88308	566.921	26.7527	755.723	66.3946			570.166	27.9792	755.723	66.3946	523.188	50.221	754.832	66.1933	523.154	34.4971
16.1514	1317.78	16.1514	22856	16.1514	4960.56	16.1383	1069.37					664.156	5.71704	567.589	26.8993	756.614	66.4699			570.836	28.1215	756.614	66.4699	523.803	50.145	755.723	66.3946	523.769	34.548
16.1646	1192.14	16.1646	23139	16.1646	5280.76	16.1515	1059.61					664.934	5.75	568.258	26.8408	757.506	66.6458			571.508	28.1215	757.506	66.6458	524.42	50.2719	756.614	66.4699	524.386	34.5989
16.1777	1380.5	16.1777	22944	16.1777	5139.96	16.1646	883.859					665.71	5.61692	568.926	27.0454	758.397	66.7968			572.179	28.1924	758.397	66.7968	525.035	50.2467	757.506	66.6458	525.001	34.6497
16.1908	1322.85	16.1908	22874	16.1908	5400.16	16.1777	1081.11					666.488	5.75	569.595	27.0744	759.288	66.8975			572.849	28.1924	759.288	66.8975	525.652	50.5513	758.397	66.7968	525.618	34.6749
16.204	1364.21	16.204	22723	16.204	5237.36	16.1909	934.352					667.265	5.55037	570.264	27.1039	760.18	66.9727			573.52	28.3107	760.18	66.9727	526.268	50.5261	759.288	66.8975	526.234	34.7766
16.2171	1266.57	16.2171	22004	16.2171	5295.56	16.204	1052.6					668.043	5.58396	570.932	27.1329	761.071	67.174			574.192	28.3347	761.071	67.174	526.885	50.653	760.18	66.9727	526.851	34.751
16.2302	1106.92	16.2302	21291	16.2302	5146.76	16.2171	1207.85					668.821	5.55037	571.601	27.1625	761.962	67.2747			574.861	28.2872	761.962	67.2747	527.5	50.7548	761.071	67.174	527.466	34.9287
16.2434	1496.28	16.2434	20626	16.2434	5106.96	16.2303	1096.09					669.598	5.48445	572.269	27.2795	762.853	67.4003			575.533	28.4765	762.853	67.4003	528.117	50.7548	761.962	67.2747	528.083	34.9287
16.2565	1471.64	16.2565	19611	16.2565	5125.16	16.2434	1155.34					670.376	5.45087	572.938	27.2795	763.745	67.5508			576.204	28.4295	763.745	67.5508	528.734	50.9577	762.853	67.4003	528.7	35.0052
16.2696	1504.99	16.2696	18537	16.2696	5170.36	16.2565	1088.59					671.154	5.38433	573.606	27.4841	764.636	67.6769			576.874	28.4765	764.636	67.6769	529.35	50.9577	763.745	67.5508	529.316	35.0052
16.2828	1421.35	16.2828	17416	16.2828	5081.56	16.2696	1037.83					671.931	5.31779	574.275	27.3961	765.527	67.8777			577.546	28.453	765.527	67.8777	529.967	51.0846	764.636	67.6769	529.933	35.0813
16.2959	1349.71	16.2959	16573	16.2959	4971.76	16.2828	996.08					672.709	5.38433	574.944	27.5131	766.418	67.9784			578.217	28.6662	766.418	67.9784	530.582	51.1863	765.527	67.8777	530.548	35.183
16.309	1484.07	16.309	16014	16.309	4914.96	16.2959	1024.33					673.487	5.25124	575.612	27.4546	767.31	68.079			578.887	28.5479	767.31	68.079	531.199	51.212	766.418	67.9784	531.165	35.183
16.3221	1516.42	16.3221	15457	16.3221	4947.16	16.309	1180.57					674.264	5.28483	576.281	27.6007	768.201	68.23			579.558	28.6662	768.201	68.23	531.815	51.3897	767.31	68.079	531.781	35.259
16.3353	1622.78	16.3353	15146	16.3353	4449.36	16.3222	1138.82					675.042	5.15174	576.949	27.6302	769.092	68.3302			580.228	28.7371	769.092	68.3302	532.432	51.3897	768.201	68.23	532.398	35.2847
16.3484	1588.14	16.3484	14835	16.3484	4854.56	16.3353	966.067					675.82	5.18532	577.618	27.7177	769.983	68.4812			580.899	28.6427	769.983	68.4812	533.047	51.5675	769.092	68.3302	533.013	35.3864
16.3615	1608.49	16.3615	14793	16.3615	4448.76	16.3484	1154.31					676.597	5.0852	578.287	27.7473	770.875	68.7074			581.571	28.8085	770.875	68.7074	533.664	51.6435	769.983	68.4812	533.63	35.3355
16.3747	1737.85	16.3747	14534	16.3747	4556.96	16.3616	1275.56					677.375	5.0852	578.955	27.7473	771.766	68.6571			582.241	28.832	771.766	68.6571	534.281	51.6692	770.875	68.7074	534.245	35.4624
16.3878	1509.21	16.3878	14408	16.3878	4294.16	16.3747	1134.81					678.153	4.9857	579.624	27.8638	772.657	68.9591			582.912	28.8085	772.657	68.9591	534.896	51.7704	771.766	68.6571	534.862	35.4876
16.4009	1779.56	16.4009	14612	16.4009	4207.36	16.3878	1141.05					678.93	4.91915	580.292	27.8933	773.549	68.984			583.583	28.9978	773.549	68.984	535.513	51.8978	772.657	68.9591	535.478	35.5385
16.414	1744.92	16.414	14328	16.414	4469.56	16.401	1126.3					679.708	4.9857	580.961	27.9519	774.44	69.1599			584.253	28.9034	774.44	69.1599	536.129	52.0247	773.549	68.984	536.095	35.615
16.4272	1524.28	16.4272	14379	16.4272	4323.76	16.4141	1248.55					680.486	4.75311	581.629	27.9809	775.331	69.3612			584.925	28.9743	775.331	69.3612	536.746	52.0499	774.44	69.1599	536.71	35.6654
16.4403	1681.63	16.4403	14323	16.4403	4522.96	16.4272	1229.8					681.263	4.71953	582.298	28.1565	776.222	69.4116			585.596	29.0452	776.222	69.4116	537.361	52.1773	775.331	69.3612	537.327	35.615
16.4534	1994.99	16.4534	14254	16.4534	4107.16	16.4403	1174.04					682.041	4.68657	582.967	28.0979	777.114	69.5875			586.266	29.1166	777.114	69.5875	537.978	52.355	776.222	69.4116	537.943	35.7928
16.4666	1855.35	16.4666	14275	16.4666	4143.36	16.4535	1090.29					682.819	4.4204	583.635	28.1269	778.005	69.6877			586.937	29.1166	778.005	69.6877	538.594	52.355	777.114	69.5875	538.56	35.8436
16.4797	1939.7	16.4797	14258	16.4797	4024.56	16.4666	1280.54					683.596	4.52052	584.304	28.215	778.896	69.889			587.609	29.1875	778.896	69.889	539.211	52.4567	778.005	69.6877	539.175	35.8688
16.4928	1713.06	16.4928	14382	16.4928	4066.76	16.4797	1316.78					684.374	4.3209	584.972	28.244	779.787	69.889			588.279	29.211	779.787	69.889	539.828	52.5328	778.896	69.889	539.792	35.9197
16.506	1755.42	16.506	14239	16.506	4022.97	16.4929	1283.03					685.152	4.38744	585.641	28.3321	780.679	70.1406			588.95	29.2584	780.679	70.1406	540.443	52.6597	779.788	69.889	540.408	35.9705
16.5191	1834.78	16.5191	14399	16.5191	3996.17	16.506	1244.28					685.929	4.15485	586.31	28.4196	781.57	70.2159			589.621	29.3059	781.57	70.2159	541.06	52.7614	780.679	70.1406	541.025	36.0214
16.5322	1907.13	16.5322	14199	16.5322	3844.37	16.5191	1246.52					686.707	4.22139	586.978	28.3906	782.461	70.4421			590.291	29.3298	782.461	70.4421	541.676	52.8631	781.57	70.2159	541.64	36.0974
16.5453	1996.49	16.5453	14065	16.5453	3732.57	16.5323	1143.77					687.485	4.05473	587.647	28.4781	783.352	70.5428			590.963	29.4007	783.352	70.5428	542.292	52.9392	782.461	70.4421	542.257	36.1226
16.5585	1702.85	16.5585	13928	16.5585	3942.77	16.5454	1349.02					688.263	4.08831	588.315	28.4781	784.244	70.6684			591.634	29.4007	784.244	70.6684	542.908	53.0661	783.352	70.5428	542.872	36.1483
16.5716	2214.2	16.5716	13708	16.5716	4004.97	16.5585	1316.26					689.04	3.85572	588.984	28.5656	785.135	70.8946			592.304	29.5191	785.135	70.8946	543.525	53.1169	784.244	70.6684	543.489	36.2243
16.5847	2055.56	16.5847	13437	16.5847	3931.17	16.5716	1282.51					689.818	3.82214	589.652	28.5952	786.026	70.945			592.975	29.5191	786.026	70.945	544.14	53.2438	785.135	70.8946	544.105	36.2752
16.5979	2010.92	16.5979	13766	16.5979	4087.37	16.5848	1270.76					690.596	3.72264	590.321	28.7117	786.918	71.0706			593.647	29.59	786.918	71.0706	544.757	53.3712	786.026	70.945	544.722	36.3261
16.611	2194.27	16.611	13615	16.611	4073.57	16.5979	1326					691.373	3.7556	590.99	28.7117	787.809	71.1458			594.316	29.5665	787.809	71.1458	545.374	53.3964	786.918	71.0705	545.337	36.4021
16.6241	1981.63	16.6241	13443	16.6241	4073.77	16.611	1269.25					692.151	3.42351	591.658	28.7702	788.702	71.3975			594.988	29.7088	788.702	71.3975	545.99	53.5998	787.809	71.1458	545.954	36.5038
16.6373	2139.99	16.6373	13512	16.6373	3844.97	16.6242	1259.5					692.929	3.49005	592.327	28.8873	789.593	71.5231			595.659	29.6139	789.593	71.5231	546.607	53.6507	788.702	71.3975	546.57	36.4786
16.6504	2233.34	16.6504	13641	16.6504	3957.17	16.6373	1220.74					693.706	3.29042	592.995	28.7998	790.485	71.6237			596.329	29.8271	790.485	71.6237	547.222	53.7267	789.593	71.523	547.187	36.5038
16.6635	2237.7	16.6635	13317	16.6635	3929.37	16.6504	1282.99					694.484	3.19092	593.664	29.0044	791.376	71.85			597	29.8271	791.376	71.85	547.839	53.8793	790.485	71.6237	547.802	36.6564
16.6767	2138.06	16.6767	13189	16.6767	4029.57	16.6636	1411.24					695.262	3.12438	594.333	29.0044	792.267	71.8749			597.67	29.8271	792.267	71.8749	548.455	53.9805	791.376	71.85	548.419	36.7072
16.6898	2131.41	16.6898	13151	16.6898	3900.77	16.6767	1576.48					696.039	2.95833	595.001	28.9458	793.159	72.1011			598.342	29.8746	793.159	72.1011	549.072	54.1079	792.267	71.8749	549.035	36.7581
16.7029	2244.77	16.7029	13322	16.7029	4094.97	16.6898	1414.73					696.817	2.82525	595.67	29.1214	794.05	72.2272			599.013	30.0403	794.05	72.2272	549.689	54.1331	793.159	72.1011	549.652	36.7324
16.716	2298.13	16.716	12998	16.716	4078.17	16.703	1486.98					697.595	2.59266	596.338	29.0629	794.941	72.2272			599.683	29.9694	794.941	72.2272	550.304	54.2091	794.05	72.2272	550.267	36.885
16.7292	2275.49	16.7292	13111	16.7292	4181.37	16.7161	1568.23					698.372	2.55908	597.007	29.238	795.832	72.5536			600.354	30.0403	795.832	72.5536	550.921	54.3365	794.941	72.2272	550.884	36.8593
16.7423	2425.84	16.7423	13118	16.7423	4234.57	16.7292	1412.47					699.15	2.62562	597.676	29.1504	796.724	72.6294			601.026	30.0168	796.724	72.6294	551.537	54.4634	795.832	72.5536	551.501	36.885
16.7554	2430.2	16.7554	12983	16.7554	3983.77	16.7423	1358.72					699.928	2.49254	598.344	29.355	797.615	72.7549			601.696	30.2061	797.615	72.7549	552.153	54.5395	796.724	72.6294	552.116	37.0627
16.7686	2356.56	16.7686	13343	16.7686	4138.97	16.7555	1380.97					700.705	2.35945	599.013	29.326	798.506	72.8805			602.367	30.1826	798.506	72.8805	552.769	54.616	797.615	72.7549	552.733	37.0119
16.7817	2592.91	16.7817	12981	16.7817	4090.17	16.7686	1350.21					701.483	2.19341	599.681	29.4431	799.397	73.0564			603.038	30.1587	799.397	73.0564	553.386	54.7172	798.506	72.8805	553.349	37.1388
16.7948	2368.27	16.7948	13144	16.7948	4304.37	16.7817	1500.46					702.261	2.19341	600.35	29.4136	800.289	73.1322			603.708	30.2301	800.289	73.1322	554.003	54.895	799.397	73.0564	553.966	37.0879
16.808	2605.63	16.808	13158	16.808	4179.57	16.7949	1454.71					703.038	2.12687	601.018	29.5892	801.18	73.2827			604.38	30.3245	801.18	73.2827	554.618	54.895	800.289	73.1322	554.581	37.317
16.8211	2526.98	16.8211	13010	16.8211	4489.77	16.808	1458.95					703.816	2.02736	601.687	29.5596	802.071	73.5089			605.051	30.3484	802.071	73.5089	555.235	55.0732	801.18	73.2827	555.198	37.1136
16.8342	2497.34	16.8342	12885	16.8342	3995.97	16.8211	1519.2					704.594	1.79478	602.356	29.5596	802.963	73.6096			605.721	30.3958	802.963	73.6096	555.851	55.0984	802.071	73.5089	555.814	37.3422
16.8473	2532.7	16.8473	13103	16.8473	4380.17	16.8343	1547.45					705.371	0.830846	603.024	29.6477	803.854	73.8109			606.392	30.4433	803.854	73.8109	556.468	55.2001	802.963	73.6096	556.431	37.3674
16.8605	2609.05	16.8605	13148	16.8605	4272.38	16.8474	1659.69							603.693	29.6767	804.745	73.8862			607.064	30.4902	804.745	73.8862	557.083	55.3018	803.854	73.8109	557.046	37.4183
16.8736	2560.41	16.8736	13160	16.8736	4484.58	16.8605	1556.94							604.361	29.8523	805.636	74.0372			607.733	30.5851	805.636	74.0372	557.7	55.4287	804.745	73.8862	557.663	37.4691
16.8867	2602.77	16.8867	13075	16.8867	4598.78	16.8736	1436.19							605.03	29.8813	806.526	74.238			608.405	30.5851	806.526	74.238	558.316	55.5304	805.636	74.0372	558.279	37.52
16.8999	2762.12	16.8999	13167	16.8999	4272.98	16.8868	1564.43							605.699	29.9398	807.417	74.3641			609.076	30.5616	807.417	74.3641	558.933	55.6065	806.526	74.238	558.896	37.52
16.913	2773.48	16.913	12864	16.913	4473.18	16.8999	1645.68							606.367	29.9398	808.308	74.4897			609.746	30.7039	808.308	74.4897	559.548	55.7082	807.417	74.3641	559.511	37.6725
16.9261	2878.84	16.9261	13197	16.9261	4250.38	16.913	1870.93							607.036	29.9984	809.199	74.5903			610.418	30.7274	809.199	74.5903	560.165	55.8099	808.308	74.4896	560.128	37.596
16.9393	2891.2	16.9393	13281	16.9393	4437.58	16.9262	1522.17							607.704	30.0569	810.091	74.8415			611.087	30.7983	810.091	74.8415	560.782	55.8859	809.199	74.5903	560.743	37.7486
16.9524	2991.55	16.9524	12998	16.9524	4338.78	16.9393	1657.42							608.373	30.2325	810.982	74.9421			611.759	30.7748	810.982	74.9421	561.397	55.9368	810.091	74.8415	561.361	37.7994
16.9655	2697.91	16.9655	13135	16.9655	4303.98	16.9524	1851.67							609.041	30.1154	811.873	75.1181			612.43	30.8457	811.873	75.1181	562.014	56.1145	810.982	74.9421	561.976	37.8246
16.9786	2953.27	16.9786	12876	16.9786	4177.18	16.9656	1742.91							609.71	30.203	812.764	75.2436			613.1	30.9641	812.764	75.2436	562.63	56.1906	811.873	75.1181	562.593	37.9263
16.9918	2888.62	16.9918	13139	16.9918	4680.38	16.9787	1704.16							610.379	30.4371	813.656	75.3946			613.771	30.988	813.656	75.3946	563.247	56.318	812.764	75.2437	563.208	38.028
17.0049	2842.98	17.0049	13173	17.0049	4654.58	16.9918	1678.41							611.047	30.4371	814.547	75.5706			614.443	31.0115	814.547	75.5706	563.862	56.3432	813.656	75.3946	563.826	38.0532
17.018	2984.34	17.018	12997	17.018	4507.78	17.0049	1763.66							611.714	30.4076	815.438	75.6961			615.113	31.059	815.438	75.6961	564.479	56.4701	814.547	75.5705	564.441	38.0789
17.0312	3013.69	17.0312	13415	17.0312	4799.98	17.0181	1903.9							612.383	30.5246	816.329	75.8725			615.784	31.0829	816.329	75.8725	565.096	56.5718	815.438	75.6961	565.058	38.1298
17.0443	3219.05	17.0443	13239	17.0443	4722.18	17.0312	1755.15							613.051	30.5246	817.221	76.023			616.455	31.2247	817.221	76.023	565.712	56.6735	816.329	75.8725	565.673	38.1549
17.0574	3109.41	17.0574	13604	17.0574	4740.38	17.0443	1783.4							613.72	30.6417	818.112	76.0988			617.125	31.1773	818.112	76.0988	566.329	56.7752	817.221	76.023	566.29	38.2315
17.0706	3371.76	17.0706	13453	17.0706	4866.58	17.0575	1763.64							614.389	30.6417	819.003	76.325			617.797	31.2487	819.003	76.325	566.944	56.8256	818.112	76.0988	566.906	38.3075
17.0837	3274.12	17.0837	13378	17.0837	4983.78	17.0706	1845.89							615.057	30.7292	819.895	76.4755			618.468	31.3435	819.895	76.4755	567.561	57.029	819.003	76.325	567.523	38.3075
17.0968	3234.48	17.0968	13375	17.0968	5021.98	17.0837	1904.14							615.726	30.7292	820.786	76.6265			619.138	31.2961	820.786	76.6265	568.177	57.0799	819.895	76.4755	568.138	38.3836
17.11	3221.83	17.11	13414	17.11	4852.18	17.0969	1893.38							616.394	30.8463	821.677	76.6769			619.809	31.4379	821.677	76.6769	568.794	57.1559	820.786	76.6265	568.755	38.5109
17.1231	3222.19	17.1231	13258	17.1231	5064.38	17.11	1828.63							617.063	30.8463	822.568	76.9534			620.481	31.4379	822.568	76.9534	569.41	57.3085	821.677	76.6769	569.371	38.4344
17.1362	3249.55	17.1362	13450	17.1362	5030.58	17.1231	1916.88							617.731	30.9048	823.46	77.0287			621.151	31.4619	823.46	77.0287	570.026	57.3593	822.568	76.9534	569.987	38.6122
17.1493	3231.9	17.1493	13453	17.1493	4882.78	17.1363	2062.12							618.4	31.0509	824.351	77.1797			621.822	31.5093	824.351	77.1797	570.643	57.461	823.46	77.0287	570.603	38.6378
17.1625	3526.26	17.1625	13462	17.1625	4858.98	17.1494	1909.37							619.069	31.0804	825.242	77.3556			622.493	31.6751	825.242	77.3556	571.258	57.5119	824.351	77.1797	571.22	38.6887
17.1756	3412.62	17.1756	13576	17.1756	5230.18	17.1625	2082.62							619.737	31.1094	826.133	77.4309			623.163	31.6277	826.133	77.4309	571.875	57.6896	825.242	77.3556	571.836	38.7139
17.1887	3451.98	17.1887	13576	17.1887	5034.38	17.1756	1963.86							620.406	31.139	827.025	77.6571			623.835	31.6512	827.025	77.6571	572.491	57.7405	826.133	77.4309	572.452	38.7899
17.2019	3371.33	17.2019	13396	17.2019	5138.58	17.1888	2049.11							621.074	31.2555	827.916	77.7832			624.506	31.746	827.916	77.7832	573.108	57.8165	827.025	77.6571	573.068	38.8156
17.215	3532.69	17.215	13391	17.215	5162.79	17.2019	2029.36							621.743	31.2265	828.807	77.8833			625.176	31.7934	828.807	77.8833	573.723	57.9691	827.916	77.7832	573.685	38.9173
17.2281	3511.05	17.2281	13476	17.2281	5467.99	17.215	2098.6							622.412	31.3725	829.698	78.1096			625.847	31.8409	829.698	78.1096	574.34	58.0703	828.807	77.8833	574.301	38.9173
17.2413	3556.4	17.2413	13566	17.2413	5236.19	17.2282	2067.85							623.08	31.3435	830.59	78.2606			626.517	31.8409	830.59	78.2606	574.957	58.1212	829.698	78.1096	574.917	39.0442
17.2544	3419.76	17.2544	13377	17.2544	5414.39	17.2413	2045.1							623.749	31.4601	831.481	78.0094			627.188	31.8883	831.481	78.0094	575.573	58.2989	830.59	78.2606	575.533	39.0442
17.2675	3550.12	17.2675	13316	17.2675	5449.59	17.2544	2114.35							624.417	31.5186	832.372	50.3551			627.86	32.0066	832.372	50.3551	576.19	58.2989	831.481	78.0094	576.149	39.1968
17.2807	3664.47	17.2807	13306	17.2807	5494.79	17.2675	2013.59							625.086	31.5481					628.53	31.9832	0		576.805	58.4515	832.372	50.3551	576.765	39.1459
17.2938	3756.83	17.2938	13136	17.2938	5353.99	17.2807	2146.84							625.754	31.5771					629.201	32.0541	0		577.422	58.5784			577.382	39.222
17.3069	3746.19	17.3069	13163	17.3069	5363.19	17.2938	2187.09							626.423	31.6942					629.872	32.125	0		578.039	58.5276			577.998	39.3237
17.32	3649.54	17.32	13193	17.32	5493.39	17.3069	2305.33							627.092	31.7817					630.542	32.1964	0		578.654	58.807			578.614	39.298
17.3332	3827.9	17.3332	13148	17.3332	5272.59	17.3201	2276.58							627.76	31.7237					631.214	32.1964	0		579.271	58.7818			579.23	39.4506
17.3463	3820.26	17.3463	13088	17.3463	5474.79	17.3332	2259.83							628.429	31.8698					631.885	32.1724	0		579.887	58.9848			579.847	39.4506
17.3594	3761.61	17.3594	13111	17.3594	5451.99	17.3463	2301.07							629.097	31.9573					632.555	32.3856	0		580.504	58.9848			580.463	39.5523
17.3726	3782.97	17.3726	13331	17.3726	5743.19	17.3595	2230.32							629.766	31.8698					633.226	32.3621	0		581.119	59.2391			581.079	39.5775
17.3857	3916.33	17.3857	13294	17.3857	5817.39	17.3726	2289.57							630.435	32.1329					633.898	32.4331	0		581.736	59.1374			581.695	39.6283
17.3988	3946.69	17.3988	13326	17.3988	5724.59	17.3857	2291.81							631.103	32.0744					634.568	32.4331	0		582.353	59.3408			582.312	39.7552
17.412	3949.04	17.412	13229	17.412	5941.79	17.3988	2358.06							631.772	32.1329					635.239	32.5044	0		582.969	59.4425			582.927	39.7049
17.4251	4077.4	17.4251	13599	17.4251	5886.99	17.412	2255.31							632.44	32.25					635.91	32.5044	0		583.586	59.6202			583.544	39.8317
17.4382	4047.76	17.4382	13763	17.4382	6176.19	17.4251	2457.55							633.109	32.279					636.58	32.6228	0		584.201	59.6454			584.16	39.8569
17.4513	4258.11	17.4513	13893	17.4513	5894.39	17.4382	2362.8							633.778	32.3375					637.252	32.6463	0		584.818	59.7471			584.777	39.9078
17.4645	4037.47	17.4645	14230	17.4645	6042.59	17.4514	2403.05							634.446	32.3375					637.921	32.6463	0		585.434	59.8232			585.392	40.0095
17.4776	4105.83	17.4776	14628	17.4776	6377.79	17.4645	2393.29							635.115	32.5711					638.593	32.7886	0		586.051	59.8997			586.009	40.0855
17.4907	4127.18	17.4907	15176	17.4907	6301.99	17.4776	2363.54							635.783	32.3961					639.264	32.7886	0		586.668	60.1535			586.624	40.0095
17.5039	4188.54	17.5039	15317	17.5039	6409.19	17.4908	2457.79							636.452	32.4251					639.934	32.8121	0		587.283	60.0775			587.242	40.1364
17.517	4173.9	17.517	15489	17.517	6587.39	17.5039	2416.03							637.12	32.6007					640.605	32.9069	0		587.9	60.2552			587.857	40.2129
17.5301	4372.25	17.5301	16101	17.5301	6732.59	17.517	2229.28							637.789	32.6007					641.277	33.0253	0		588.515	60.2804			588.474	40.289
17.5433	4154.61	17.5433	16756	17.5433	6908.79	17.5301	2402.53							638.458	32.6296					641.947	33.0253	0		589.132	60.433			589.089	40.365
17.5564	4281.97	17.5564	17243	17.5564	6675.99	17.5433	2458.78							639.126	32.7763					642.618	33.0253	0		589.749	60.5347			589.707	40.3907
17.5695	4223.32	17.5695	17300	17.5695	6902.2	17.5564	2416.02							639.795	32.6592					643.29	33.0966	0		590.365	60.6868			590.322	40.4667
17.5827	4302.68	17.5827	17929	17.5827	6967.4	17.5695	2335.27							640.463	32.7763					643.959	33.1201	0		590.982	60.7124			590.939	40.5428
17.5958	4256.04	17.5958	18705	17.5958	7237.6	17.5827	2251.52							641.132	32.8348					644.631	33.215	0		591.597	60.865			591.554	40.5936
17.6089	4424.4	17.6089	19127	17.6089	7238.8	17.5958	2409.76							641.801	32.7763					645.301	33.2859	0		592.214	60.9663			592.172	40.5936
17.622	4550.75	17.622	19739	17.622	7319	17.6089	2479.01							642.469	32.9223					645.972	33.1676	0		592.83	61.0428			592.787	40.6953
17.6352	4539.11	17.6352	20090	17.6352	7412.2	17.6221	2286.26							643.138	32.9513					646.643	33.3573	0		593.447	61.1697			593.404	40.7462
17.6483	4447.47	17.6483	20084	17.6483	7570.4	17.6352	2503.5							643.805	26.3146					647.313	33.3573	0		594.064	61.3474			594.019	40.797
17.6614	4667.82	17.6614	20805	17.6614	7624.6	17.6483	2499.75							644.473	10					647.985	33.4282	0		594.679	61.2966			594.636	40.8731
17.6746	4510.18	17.6746	20899	17.6746	7730.8	17.6615	2328													648.656	33.523	0		595.296	61.5252			595.252	40.8988
17.6877	4531.54	17.6877	20911	17.6877	8032	17.6746	2650.24													649.326	33.5465	0		595.911	61.6017			595.869	40.8988
17.7008	4582.89	17.7008	21247	17.7008	7932.2	17.6877	2403.49													649.997	33.594	0		596.529	61.6521			596.484	41.0257
17.714	4829.25	17.714	21641	17.714	8022.4	17.7008	2621.74													650.667	33.6179	0		597.144	61.8807			597.101	41.0765
17.7271	4511.61	17.7271	21459	17.7271	8269.6	17.714	2391.98													651.339	33.6649	0		597.761	61.9316			597.717	41.2034
17.7402	4791.96	17.7402	21154	17.7402	8045.8	17.7271	2452.23													652.01	33.7363	0		598.378	61.9824			598.333	41.2034
17.7533	4572.32	17.7533	21197	17.7533	8104	17.7402	2287.48													652.68	33.8072	0		598.993	62.1858			598.951	41.3051
17.7665	4713.68	17.7665	20517	17.7665	8003.2	17.7534	2384.72													653.351	33.8546	0		599.61	62.1602			599.566	41.2543
17.7796	4787.03	17.7796	20060	17.7796	8146.4	17.7665	2339.97													654.023	33.8546	0		600.226	62.3384			600.183	41.3812
17.7927	4926.39	17.7927	19470	17.7927	8154.6	17.7796	2482.22													654.692	33.9969	0		600.843	62.4653			600.798	41.432
17.8059	4881.75	17.8059	18638	17.8059	8250.8	17.7928	2466.46													655.364	33.9969	0		601.458	62.567			601.416	41.4829
17.819	4805.11	17.819	17982	17.819	7930	17.8059	2414.71													656.034	34.0913	0		602.075	62.6431			602.031	41.5589
17.8321	4695.46	17.8321	16696	17.8321	8222.2	17.819	2396.96													656.705	34.1387	0		602.691	62.7191			602.648	41.6098
17.8453	4947.82	17.8453	16128	17.8453	8181.4	17.8321	2150.21													657.376	34.1387	0		603.308	62.9225			603.263	41.7115
17.8584	4944.18	17.8584	15480	17.8584	7713.6	17.8453	2260.45													658.046	34.1387	0		603.925	62.8717			603.88	41.6355
17.8715	4756.53	17.8715	14822	17.8715	7694.8	17.8584	2422.7													658.718	34.2575	0		604.54	63.1255			604.496	41.8893
17.8846	5124.89	17.8846	14162	17.8846	7690	17.8715	2433.95													659.389	34.352	0		605.157	63.1511			605.113	41.8132
17.8978	5052.25	17.8978	13794	17.8978	7598.2	17.8847	2495.19													660.059	34.352	0		605.772	63.278			605.728	41.9401
17.9109	4930.6	17.9109	13587	17.9109	7463.4	17.8978	2280.44													660.73	34.4233	0		606.389	63.4306			606.345	42.0162
17.924	4907.96	17.924	13340	17.924	7346.61	17.9109	2441.69													661.402	34.4707	0		607.006	63.4558			606.961	41.9401
17.9372	5031.32	17.9372	13152	17.9372	7300.81	17.9241	2315.93													662.072	34.4942	0		607.622	63.6084			607.578	42.1435
17.9503	5161.67	17.9503	13269	17.9503	7182.01	17.9372	2428.18													662.743	34.5891	0		608.239	63.7101			608.193	42.067
17.9634	5098.03	17.9634	13254	17.9634	7138.21	17.9503	2346.43													663.413	34.66	0		608.854	63.837			608.81	42.2448
17.9765	5174.39	17.9765	13198	17.9765	7155.41	17.9635	2288.67													664.084	34.684	0		609.471	63.913			609.426	42.2196
17.9897	5004.74	17.9897	13167	17.9897	7130.61	17.9766	2485.92													664.756	34.684	0		610.087	64.0147			610.042	42.3213
18.0028	4999.1	18.0028	13006	18.0028	6782.81	17.9897	2460.17													665.425	34.7074	0		610.704	64.1673			610.658	42.3973
18.0159	5104.46	18.0159	13025	18.0159	6827.01	18.0028	2407.41													666.097	34.9207	0		611.321	64.2434			611.275	42.499
18.0291	5176.82	18.0291	13098	18.0291	7011.21	18.016	2483.66													666.768	34.8732	0		611.936	64.2942			611.891	42.499
18.0422	5196.17	18.0422	12981	18.0422	6421.41	18.0291	2497.91													667.438	34.9916	0		612.553	64.472			612.507	42.626
18.0553	5132.53	18.0553	12962	18.0553	6564.61	18.0422	2460.15													668.109	35.0155	0		613.169	64.4468			613.123	42.626
18.0685	5291.89	18.0685	12721	18.0685	6585.81	18.0554	2450.4													668.779	35.039	0		613.786	64.6754			613.74	42.6511
18.0816	5345.24	18.0816	12835	18.0816	6606.01	18.0685	2489.65													669.451	35.1578	0		614.403	64.7262			614.355	42.7785
18.0947	5228.6	18.0947	12717	18.0947	6627.21	18.0816	2486.89													670.122	35.1578	0		615.018	64.8275			614.972	42.8546
18.1079	5350.96	18.1079	12568	18.1079	6838.41	18.0948	2443.14													670.792	35.1813	0		615.635	64.904			615.588	42.8798
18.121	5211.31	18.121	12595	18.121	6619.61	18.1079	2406.39													671.463	35.2996	0		616.25	64.98			616.204	42.8546
18.1341	5344.67	18.1341	12790	18.1341	6703.81	18.121	2491.64													672.135	35.3236	0		616.867	65.1578			616.82	42.9815
18.1472	5252.03	18.1472	12874	18.1472	6545.01	18.1342	2164.88													672.805	35.3471	0		617.484	65.1835			617.437	43.0323
18.1604	5419.38	18.1604	12950	18.1604	6496.21	18.1473	2448.13													673.476	35.4419	0		618.1	65.3612			618.053	43.134
18.1735	5203.74	18.1735	12374	18.1735	6771.41	18.1604	2465.38													674.147	35.4894	0		618.717	65.3355			618.669	43.2357
18.1866	5373.1	18.1866	12566	18.1866	6787.61	18.1735	2437.62													674.817	35.4654	0		619.332	65.5642			619.285	43.2609
18.1998	5461.45	18.1998	12914	18.1998	6706.81	18.1867	2397.87													675.489	35.6551	0		619.949	65.5898			619.902	43.3118
18.2129	5355.81	18.2129	13141	18.2129	6739.01	18.1998	2439.12													676.158	35.6551	0		620.565	65.7676			620.517	43.4387
18.226	5319.17	18.226	13271	18.226	6759.21	18.2129	2366.36													676.83	35.6551	0		621.182	65.8184			621.134	43.4135
18.2392	5390.53	18.2392	13421	18.2392	6967.41	18.2261	2420.61													677.501	35.75	0		621.799	65.8693			621.75	43.4895
18.2523	5440.88	18.2523	13654	18.2523	6599.61	18.2392	2335.86													678.171	35.7735	0		622.414	66.0214			622.367	43.6164
18.2654	5410.24	18.2654	13760	18.2654	6539.81	18.2523	2254.1													678.842	35.8209	0		623.031	66.1231			622.982	43.5661
18.2785	5402.6	18.2785	13715	18.2785	6680.02	18.2655	2610.35													679.514	35.9158	0		623.646	66.25			623.599	43.7438
18.2917	5402.95	18.2917	14159	18.2917	6722.22	18.2786	2485.6													680.184	35.9158	0		624.263	66.3009			624.215	43.7182
18.3048	5280.31	18.3048	14309	18.3048	6753.42	18.2917	2353.84													680.855	35.9867	0		624.879	66.4282			624.832	43.8959
18.3179	5587.67	18.3179	14393	18.3179	7103.62	18.3048	2415.09													681.527	36.0816	0		625.496	66.5551			625.447	43.8451
18.3311	5491.02	18.3311	14811	18.3311	6720.82	18.318	2486.34													682.196	36.1055	0		626.111	66.682			626.064	43.9976
18.3442	5451.38	18.3442	14576	18.3442	6821.02	18.3311	2566.58													682.868	36.1055	0		626.728	66.7072			626.679	43.9724
18.3573	5383.74	18.3573	14760	18.3573	6676.22	18.3442	2304.83													683.539	36.3187	0		627.345	66.8089			627.297	44.1245
18.3705	5160.09	18.3705	14914	18.3705	6851.42	18.3574	2462.08													684.209	36.2238	0		627.961	66.9363			627.912	44.2011
18.3836	5547.45	18.3836	15142	18.3836	6834.62	18.3705	2492.33													684.88	36.3187	0		628.578	67.0884			628.529	44.2262
18.3967	5474.81	18.3967	15307	18.3967	6981.82	18.3836	2529.57													685.552	36.3896	0		629.193	67.1393			629.144	44.2771
18.4098	5461.16	18.4098	15257	18.4098	6842.02	18.3968	2463.82													686.222	36.4131	0		629.81	67.2918			629.761	44.3531
18.423	5871.52	18.423	15015	18.423	7132.22	18.4099	2447.07													686.893	36.508	0		630.426	67.317			630.377	44.404
18.4361	5432.88	18.4361	14920	18.4361	6972.42	18.423	2524.31													687.564	36.5554	0		631.043	67.4696			630.994	44.4549
18.4492	5426.23	18.4492	14867	18.4492	6883.62	18.4361	2461.56													688.234	36.5554	0		631.66	67.4948			631.609	44.5314
18.4624	5342.59	18.4624	14758	18.4624	7010.82	18.4493	2630.81													688.906	36.6503	0		632.275	67.5965			632.226	44.6326
18.4755	5413.95	18.4755	14221	18.4755	7102.02	18.4624	2464.05													689.575	36.6977	0		632.892	67.7234			632.842	44.76
18.4886	5445.31	18.4886	14183	18.4886	6990.22	18.4755	2540.3													690.247	36.7686	0		633.507	67.8251			633.459	44.6835
18.5018	5532.66	18.5018	13807	18.5018	6613.42	18.4887	2360.55													690.918	36.8635	0		634.124	67.952			634.074	44.836
18.5149	5569.02	18.5149	13451	18.5149	7025.62	18.5018	2449.79													691.588	36.9344	0		634.74	68.0028			634.691	44.8869
18.528	5419.38	18.528	13031	18.528	6844.82	18.5149	2312.04													692.259	36.887	0		635.357	68.0794			635.307	44.9121
18.5412	5497.73	18.5412	12506	18.5412	6910.02	18.5281	2329.29													692.931	36.9583	0		635.972	68.1046			635.923	45.0646
18.5543	5463.09	18.5543	12433	18.5543	6821.22	18.5412	2389.53													693.601	37.1002	0		636.589	68.3332			636.539	45.0646
18.5674	5604.45	18.5674	11953	18.5674	6748.42	18.5543	2244.78													694.272	37.1002	0		637.206	68.308			637.156	45.1155
18.5805	5403.8	18.5805	11853	18.5805	6576.62	18.5675	2501.03													694.944	37.1476	0		637.822	68.4601			637.772	45.2424
18.5937	5522.16	18.5937	11591	18.5937	6476.82	18.5806	2330.27													695.613	37.266	0		638.439	68.5366			638.388	45.2681
18.6068	5271.52	18.6068	11637	18.6068	6747.02	18.5937	2188.52													696.285	37.219	0		639.054	68.5875			639.004	45.3693
18.6199	5231.87	18.6199	11794	18.6199	6581.22	18.6068	2538.77													696.956	37.2899	0		639.671	68.7395			639.621	45.3693
18.6331	5214.23	18.6331	11723	18.6331	6293.43	18.62	2534.01													697.626	27.4579	0		640.287	68.8413			640.237	45.547
18.6462	5389.59	18.6462	11732	18.6462	6345.63	18.6331	2406.26															0		640.904	68.8921			640.853	45.5219
18.6593	5497.94	18.6593	11846	18.6593	6261.83	18.6462	2403.51															0		641.519	68.9681			641.469	45.6488
18.6725	5473.3	18.6725	11954	18.6725	6483.03	18.6594	2386.76															0		642.136	69.0447			642.086	45.6744
18.6856	5462.66	18.6856	11900	18.6856	6116.23	18.6725	2140															0		642.751	69.0955			642.701	45.7757
18.6987	5451.02	18.6987	11751	18.6987	6260.43	18.6856	2480.25															0		643.368	69.2985			643.318	45.8265
18.7118	5424.37	18.7118	11893	18.7118	6156.63	18.6988	2392.5															0		643.985	69.3242			643.934	45.9282
18.725	5396.73	18.725	11756	18.725	6164.83	18.7119	2323.74															0		644.601	69.4002			644.551	45.9791
18.7381	5359.09	18.7381	11921	18.7381	5872.03	18.725	2178.99															0		645.218	69.5528			645.166	46.0808
18.7512	5418.44	18.7512	11927	18.7512	6055.23	18.7381	2366.24															0		645.833	69.5019			645.783	46.0551
18.7644	5193.8	18.7644	11892	18.7644	6005.43	18.7513	2170.48															0		646.45	69.7048			646.398	46.2077
18.7775	5316.16	18.7775	12048	18.7775	6289.63	18.7644	2361.73															0		647.066	69.7048			647.016	46.2586
18.7906	5238.51	18.7906	11997	18.7906	6100.83	18.7775	2281.98															0		647.683	69.8322			647.631	46.3603
18.8038	5369.87	18.8038	11939	18.8038	6088.03	18.7907	2275.22															0		648.298	69.7814			648.248	46.3603
18.8169	5116.23	18.8169	11891	18.8169	5855.23	18.8038	2228.47															0		648.915	69.9843			648.863	46.4363
18.83	5333.58	18.83	12215	18.83	5904.43	18.8169	2340.72															0		649.531	69.9843			649.481	46.4872
18.8432	5323.94	18.8432	11933	18.8432	5926.63	18.83	2305.96															0		650.148	70.1112			650.096	46.5124
18.8563	5190.3	18.8563	12090	18.8563	5901.83	18.8432	2215.21															0		650.765	70.1112			650.713	46.5889
18.8694	5154.65	18.8694	11997	18.8694	5901.03	18.8563	2120.46															0		651.38	70.2638			651.328	46.7666
18.8825	5161.01	18.8825	11979	18.8825	5923.23	18.8694	2212.7															0		651.997	70.3398			651.946	46.741
18.8957	5338.37	18.8957	11882	18.8957	5764.43	18.8826	2250.95															0		652.612	70.4163			652.561	46.8683
18.9088	5025.73	18.9088	11683	18.9088	5963.63	18.8957	2149.2															0		653.229	70.4415			653.178	46.8427
18.9219	5205.08	18.9219	11761	18.9219	6018.83	18.9088	2131.44															0		653.845	70.5181			653.793	46.9952
18.9351	5141.44	18.9351	11782	18.9351	5965.03	18.922	2287.69															0		654.462	70.5684			654.41	47.0204
18.9482	5235.8	18.9482	11498	18.9482	5954.23	18.9351	2351.94															0		655.079	70.5941			655.026	47.1221
18.9613	5193.15	18.9613	11694	18.9613	6006.43	18.9482	2188.19															0		655.694	61.2205			655.643	47.1987
18.9745	5022.51	18.9745	11458	18.9745	5912.63	18.9614	2086.43															0		656.311	49.171			656.258	47.249
18.9876	5248.87	18.9876	11701	18.9876	5712.84	18.9745	2196.68															0						656.875	47.3508
19.0007	5223.22	19.0007	11854	19.0007	5715.04	18.9876	2156.93															0						657.491	47.4016
19.0139	5017.58	19.0139	11519	19.0139	5833.24	19.0008	2114.17															0						658.107	47.4777
19.027	5342.94	19.027	11925	19.027	5872.44	19.0139	2106.42															0						658.723	47.5794
19.0401	4941.29	19.0401	11926	19.0401	5806.64	19.027	2110.67															0						659.34	47.5794
19.0532	5051.65	19.0532	11963	19.0532	5849.84	19.0401	2139.91															0						659.956	47.5542
19.0664	4897.01	19.0664	12192	19.0664	5894.04	19.0533	1869.16															0						660.572	47.6811
19.0795	5074.36	19.0795	12273	19.0795	5806.24	19.0664	1950.41															0						661.188	47.7828
19.0926	4834.72	19.0926	12481	19.0926	5865.44	19.0795	2056.65															0						661.804	47.8336
19.1058	4932.08	19.1058	12478	19.1058	5816.64	19.0927	1952.9															0						662.42	47.9605
19.1189	4824.44	19.1189	12629	19.1189	5680.84	19.1058	1857.15															0						663.037	47.9857
19.132	4925.79	19.132	12889	19.132	5795.04	19.1189	1971.39															0						663.653	48.0874
19.1452	4800.15	19.1452	13104	19.1452	5988.24	19.132	1886.64															0						664.269	48.0623
19.1583	4799.51	19.1583	13373	19.1583	6112.44	19.1452	1946.89															0						664.885	48.2652
19.1714	5015.86	19.1714	13694	19.1714	5836.64	19.1583	1952.13															0						665.502	48.164
19.1845	4840.22	19.1845	13562	19.1845	6066.84	19.1714	1844.38															0						666.118	48.4178
19.1977	4834.58	19.1977	13862	19.1977	5867.04	19.1846	1866.63															0						666.734	48.3926
19.2108	4759.93	19.2108	14261	19.2108	5828.24	19.1977	1982.87															0						667.35	48.4686
19.2239	4849.29	19.2239	14486	19.2239	6124.44	19.2108	1883.12															0						667.967	48.5703
19.2371	4831.65	19.2371	14455	19.2371	6022.64	19.224	1975.37															0						668.584	48.5955
19.2502	4702	19.2502	14676	19.2502	5868.84	19.2371	1870.62															0						669.199	48.6972
19.2633	4729.36	19.2633	15016	19.2633	6062.04	19.2502	1925.86															0						669.816	48.6972
19.2765	4729.72	19.2765	15023	19.2765	6105.24	19.2633	1995.11															0						670.432	48.7989
19.2896	4851.07	19.2896	15324	19.2896	6246.44	19.2765	1828.36															0						671.049	48.9511
19.3027	4451.43	19.3027	15425	19.3027	6167.64	19.2896	1763.6															0						671.664	48.9511
19.3158	4490.79	19.3158	15692	19.3158	6228.84	19.3027	1750.85															0						672.281	49.1036
19.329	4489.15	19.329	15770	19.329	6132.05	19.3159	1784.1															0						672.897	49.1036
19.3421	4453.5	19.3421	15915	19.3421	6181.25	19.329	1783.34															0						673.514	49.2305
19.3552	4725.86	19.3552	15983	19.3552	6295.45	19.3421	1833.59															0						674.129	49.1797
19.3684	4441.22	19.3684	15928	19.3684	6171.65	19.3553	1812.84															0						674.746	49.3322
19.3815	4474.57	19.3815	15809	19.3815	6160.85	19.3684	1961.08															0						675.362	49.2814
19.3946	4249.93	19.3946	15801	19.3946	6262.05	19.3815	1884.33															0						675.978	49.51
19.4078	4352.29	19.4078	15528	19.4078	6426.25	19.3946	1799.58															0						676.594	49.5608
19.4209	4411.64	19.4209	15493	19.4209	6075.45	19.4078	1781.82															0						677.211	49.6626
19.434	4384	19.434	15256	19.434	6269.65	19.4209	1713.07															0						677.827	49.6877
19.4472	4579.36	19.4472	14949	19.4472	5835.85	19.434	1677.32															0						678.443	49.6877
19.4603	4262.71	19.4603	14688	19.4603	6072.05	19.4472	1767.56															0						679.059	49.866
19.4734	4221.07	19.4734	14346	19.4734	6001.25	19.4603	1727.81															0						679.676	49.942
19.4865	4140.43	19.4865	14710	19.4865	5919.45	19.4734	1656.06															0						680.291	49.942
19.4997	4270.78	19.4997	14396	19.4997	5981.65	19.4866	1970.31															0						680.908	50.0181
19.5128	4285.14	19.5128	14552	19.5128	5811.85	19.4997	1716.55															0						681.524	50.1958
19.5259	4237.5	19.5259	14684	19.5259	5987.05	19.5128	1663.8															0						682.141	50.1706
19.5391	4073.86	19.5391	14611	19.5391	5881.25	19.526	1714.05															0						682.756	50.2723
19.5522	4262.21	19.5522	14754	19.5522	5930.45	19.5391	1583.29															0						683.373	50.3736
19.5653	4339.57	19.5653	15041	19.5653	5470.65	19.5522	1704.54															0						683.99	50.501
19.5785	4085.93	19.5785	15034	19.5785	5709.85	19.5653	1645.79															0						684.606	50.4501
19.5916	3991.28	19.5916	15023	19.5916	5883.05	19.5785	1691.03															0						685.222	50.5261
19.6047	4119.64	19.6047	15317	19.6047	5754.25	19.5916	1591.28															0						685.838	50.653
19.6178	4121	19.6178	15523	19.6178	5418.45	19.6047	1717.53															0						686.455	50.7296
19.631	4153.35	19.631	15814	19.631	5639.65	19.6179	1686.77															0						687.071	50.7548
19.6441	4000.71	19.6441	15676	19.6441	5595.85	19.631	1762.02															0						687.687	50.8313
19.6572	4022.07	19.6572	15771	19.6572	5474.05	19.6441	1579.27															0						688.303	50.9834
19.6704	3899.42	19.6704	15777	19.6704	5441.25	19.6573	1634.51															0						688.92	50.9834
19.6835	3816.78	19.6835	16030	19.6835	5668.46	19.6704	1493.76															0						689.535	51.1103
19.6966	3660.14	19.6966	15709	19.6966	5246.66	19.6835	1611.01															0						690.152	51.1868
19.7097	3663.49	19.7097	15592	19.7097	5172.86	19.6967	1659.25															0						690.768	51.2885
19.7229	3810.85	19.7229	15396	19.7229	5383.06	19.7098	1609.5															0						691.384	51.2885
19.736	3634.21	19.736	15261	19.736	5272.26	19.7229	1600.75															0						692	51.5423
19.7491	3719.56	19.7491	14682	19.7491	5127.46	19.736	1786.99															0						692.617	51.4663
19.7623	3606.92	19.7623	14273	19.7623	5168.66	19.7492	1619.24															0						693.233	51.5423
19.7754	3778.28	19.7754	13568	19.7754	5153.86	19.7623	1634.49															0						693.849	51.6692
19.7885	3758.64	19.7885	12999	19.7885	4944.06	19.7754	1551.74															0						694.465	51.6692
19.8017	3767.99	19.8017	12705	19.8017	4925.26	19.7886	1465.98															0						695.082	51.7966
19.8148	3651.35	19.8148	11955	19.8148	4828.46	19.8017	1621.23															0						695.699	51.8218
19.8279	3496.71	19.8279	11563	19.8279	4672.66	19.8148	1416.48															0						696.314	51.9487
19.841	3714.06	19.841	11135	19.841	4433.86	19.828	1513.72															0						696.931	52.0252
19.8542	3570.42	19.8542	10949	19.8542	4594.06	19.8411	1390.97															0						697.547	52.0504
19.8673	3541.78	19.8673	10742	19.8673	4636.26	19.8542	1486.22															0						698.164	52.1521
19.8804	3534.13	19.8804	10586	19.8804	4296.46	19.8673	1594.46															0						698.779	52.279
19.8936	3563.49	19.8936	10643	19.8936	4330.66	19.8805	1651.71															0						699.396	52.2538
19.9067	3631.85	19.9067	10270	19.9067	4172.86	19.8936	1589.96															0						700.012	52.4824
19.9198	3447.2	19.9198	10393	19.9198	4214.06	19.9067	1584.2															0						700.629	52.4059
19.933	3447.56	19.933	10526	19.933	3892.26	19.9199	1431.45															0						701.246	52.5836
19.9461	3377.92	19.9461	10171	19.9461	3917.46	19.933	1402.7															0						701.861	52.6093
19.9592	3304.27	19.9592	10104	19.9592	3854.66	19.9461	1574.94															0						702.478	52.6093
19.9724	3254.63	19.9724	10245	19.9724	3831.86	19.9593	1426.19															0						703.093	52.8123
19.9855	3330.99	19.9855	10598	19.9855	3619.06	19.9724	1467.44															0						703.711	52.7614
19.9986	3342.35	19.9986	10130	19.9986	3716.26	19.9855	1463.68															0						704.326	52.8888
20.0117	3260.7	20.0117	10287	20.0117	3689.46	19.9987	1359.93															0						704.943	53.0157
20.0249	3193.06	20.0249	10396	20.0249	3717.66	20.0118	1344.18															0						705.558	53.1174
20.038	3228.42	20.038	10459	20.038	3665.87	20.0249	1383.42															0						706.176	53.1174
20.0511	3330.77	20.0511	10527	20.0511	3613.07	20.038	1494.67															0						706.791	53.2443
20.0643	3158.13	20.0643	10493	20.0643	3501.27	20.0512	1420.92															0						707.408	53.346
20.0774	3135.49	20.0774	10605	20.0774	3644.47	20.0643	1402.17															0						708.023	53.3203
20.0905	3162.84	20.0905	10737	20.0905	3530.67	20.0774	1408.41															0						708.641	53.4981
20.1037	2966.2	20.1037	10771	20.1037	3440.87	20.0906	1307.66															0						709.256	53.4981
20.1168	2994.56	20.1168	10741	20.1168	3261.07	20.1037	1391.91															0						709.873	53.6763
20.1299	3102.91	20.1299	11019	20.1299	3391.27	20.1168	1259.15															0						710.488	53.7015
20.143	2999.27	20.143	11201	20.143	3663.47	20.13	1239.4															0						711.105	53.8032
20.1562	2854.63	20.1562	11346	20.1562	3421.67	20.1431	1356.65															0						711.722	53.8284
20.1693	2959.98	20.1693	11615	20.1693	3563.87	20.1562	1482.89															0						712.338	53.9301
20.1824	2916.34	20.1824	11849	20.1824	3513.07	20.1693	1451.14															0						712.954	54.0318
20.1956	2965.7	20.1956	11904	20.1956	3534.27	20.1825	1255.39															0						713.57	54.1336
20.2087	3203.06	20.2087	12071	20.2087	3475.47	20.1956	1282.63															0						714.187	54.1844
20.2218	2891.41	20.2218	12165	20.2218	3442.67	20.2087	1384.88															0						714.802	54.2605
20.235	2887.77	20.235	12222	20.235	3611.87	20.2219	1103.13															0						715.419	54.3365
20.2481	2805.13	20.2481	12442	20.2481	3620.07	20.235	1343.37															0						716.035	54.413
20.2612	2639.48	20.2612	12587	20.2612	3560.27	20.2481	1305.62															0						716.652	54.4891
20.2743	2748.84	20.2743	12996	20.2743	3668.47	20.2613	1262.87															0						717.267	54.5143
20.2875	2913.2	20.2875	12746	20.2875	3495.67	20.2744	1152.11															0						717.884	54.6668
20.3006	2654.55	20.3006	12853	20.3006	3528.87	20.2875	1376.36															0						718.5	54.7685
20.3137	2833.91	20.3137	13116	20.3137	3452.07	20.3006	1372.61															0						719.117	54.7937
20.3269	2706.27	20.3269	13155	20.3269	3635.27	20.3138	1210.86															0						719.734	54.8954
20.34	2784.62	20.34	13122	20.34	3649.47	20.3269	1294.1															0						720.349	54.9715
20.3531	2543.98	20.3531	13255	20.3531	3486.67	20.34	1232.35															0						720.966	55.048
20.3663	2724.34	20.3663	13219	20.3663	3635.87	20.3532	1302.6															0						721.582	55.0732
20.3794	2478.69	20.3794	12934	20.3794	3790.07	20.3663	1096.84															0						722.198	55.2001
20.3925	2591.05	20.3925	12875	20.3925	3663.28	20.3794	1160.09															0						722.814	55.2258
20.4057	2552.41	20.4057	12473	20.4057	3558.48	20.3926	1202.34															0						723.431	55.3018
20.4188	2586.77	20.4188	12229	20.4188	3586.68	20.4057	1211.58															0						724.047	55.5052
20.4319	2560.12	20.4319	11809	20.4319	3702.88	20.4188	1282.83															0						724.663	55.4544
20.445	2546.48	20.445	11649	20.445	3460.08	20.432	1286.08															0						725.279	55.5561
20.4582	2503.84	20.4582	11400	20.4582	3628.28	20.4451	1283.32															0						725.896	55.683
20.4713	2604.19	20.4713	11521	20.4713	3469.48	20.4582	1216.57															0						726.511	55.7082
20.4844	2551.55	20.4844	11322	20.4844	3574.68	20.4713	1014.82															0						727.128	55.759
20.4976	2307.91	20.4976	11291	20.4976	3550.88	20.4845	1297.06															0						727.744	55.9624
20.5107	2339.26	20.5107	11580	20.5107	3191.08	20.4976	1265.31															0						728.361	55.9876
20.5238	2448.62	20.5238	11610	20.5238	3545.28	20.5107	1249.56															0						728.976	56.0133
20.537	2502.98	20.537	11589	20.537	3572.48	20.5239	1160.8															0						729.593	56.1402
20.5501	2299.33	20.5501	12202	20.5501	3515.68	20.537	1183.05															0						730.208	56.2163
20.5632	2275.69	20.5632	12302	20.5632	3460.88	20.5501	1090.3															0						730.826	56.2671
20.5764	2435.05	20.5764	12844	20.5764	3400.08	20.5633	1220.54															0						731.443	56.394
20.5895	2267.4	20.5895	13282	20.5895	3405.28	20.5764	1128.79															0						732.058	56.4197
20.6026	2300.76	20.6026	13521	20.6026	3306.48	20.5895	1128.04															0						732.675	56.5722
20.6157	2199.12	20.6157	13869	20.6157	3384.68	20.6026	1340.29															0						733.291	56.5974
20.6289	2174.48	20.6289	14163	20.6289	3398.88	20.6158	1135.53															0						733.907	56.7243
20.642	2320.83	20.642	14482	20.642	3462.08	20.6289	1102.78															0						734.523	56.75
20.6551	2146.19	20.6551	14848	20.6551	3330.28	20.642	1056.03															0						735.14	56.9021
20.6683	2197.55	20.6683	15247	20.6683	3296.48	20.6552	1107.27															0						735.756	56.8517
20.6814	2239.9	20.6814	15395	20.6814	3326.68	20.6683	1065.52															0						736.372	57.0295
20.6945	2057.26	20.6945	15775	20.6945	3393.88	20.6814	1081.77															0						736.988	57.1307
20.7077	2051.62	20.7077	16105	20.7077	3654.08	20.6945	1232.01															0						737.604	57.0547
20.7208	1977.97	20.7208	16153	20.7208	3798.28	20.7077	1014.26															0						738.22	57.3593
20.7339	2027.33	20.7339	16434	20.7339	3646.48	20.7208	1097.51															0						738.837	57.2833
20.747	2009.69	20.747	16691	20.747	3634.69	20.7339	1029.75															0						739.453	57.4358
20.7602	2090.04	20.7602	16431	20.7602	3672.89	20.7471	1149															0						740.069	57.5119
20.7733	2112.4	20.7733	16505	20.7733	3666.09	20.7602	1049.25															0						740.685	57.5376
20.7864	1920.76	20.7864	16673	20.7864	3734.29	20.7733	1117.49															0						741.302	57.6136
20.7996	1924.11	20.7996	16407	20.7996	3559.49	20.7865	978.741															0						741.918	57.7662
20.8127	2026.47	20.8127	15891	20.8127	3679.69	20.7996	954.987															0						742.534	57.8674
20.8258	1985.83	20.8258	15647	20.8258	3689.89	20.8127	1133.23															0						743.15	57.8931
20.839	1844.18	20.839	14876	20.839	3387.09	20.8259	935.481															0						743.767	57.9183
20.8521	1771.54	20.8521	14242	20.8521	3674.29	20.839	1047.73															0						744.382	58.0456
20.8652	1936.9	20.8652	13647	20.8652	3459.49	20.8521	1092.97															0						744.999	58.1725
20.8784	1864.26	20.8784	12845	20.8784	3567.69	20.8652	947.222															0						745.615	58.2234
20.8915	1845.61	20.8915	12189	20.8915	3352.89	20.8784	911.468															0						746.232	58.3246
20.9046	1780.97	20.9046	11604	20.9046	3359.09	20.8915	1044.72															0						746.847	58.3755
20.9177	1766.33	20.9177	10959	20.9177	2985.29	20.9046	1001.96															0						747.464	58.452
20.9309	1839.68	20.9309	10664	20.9309	2907.49	20.9178	1007.21															0						748.081	58.6041
20.944	1692.04	20.944	10169	20.944	2830.69	20.9309	1035.46															0						748.697	58.7058
20.9571	1732.4	20.9571	9927	20.9571	2662.89	20.944	1064.7															0						749.313	58.7823
20.9703	1803.75	20.9703	9744	20.9703	2618.09	20.9572	881.949															0						749.929	58.8327
20.9834	1858.11	20.9834	9762	20.9834	2715.29	20.9703	954.196															0						750.546	58.9853
20.9965	1774.47	20.9965	9580	20.9965	2588.49	20.9834	861.443															0						751.162	58.9092
21.0097	1802.82	21.0097	9603	21.0097	2367.69	20.9965	838.69															0						751.778	59.0613
21.0228	1764.18	21.0228	9641	21.0228	2168.89	21.0097	1008.94															0						752.394	59.163
21.0359	1672.54	21.0359	9859	21.0359	2233.09	21.0228	836.183															0						753.011	59.2647
21.049	1634.89	21.049	9681	21.049	2011.29	21.0359	1048.43															0						753.627	59.3156
21.0622	1605.25	21.0622	9739	21.0622	2018.49	21.0491	875.677															0						754.243	59.3664
21.0753	1674.61	21.0753	9750	21.0753	1818.69	21.0622	946.924															0						754.859	59.4425
21.0884	1589.97	21.0884	9787	21.0884	1811.89	21.0753	876.171															0						755.476	59.5694
21.1016	1646.32	21.1016	9926	21.1016	1667.1	21.0885	837.418															0						756.091	59.5442
21.1147	1613.68	21.1147	9957	21.1147	2009.3	21.1016	907.664															0						756.708	59.6968
21.1278	1846.04	21.1278	10233	21.1278	1727.5	21.1147	957.911															0						757.324	59.6968
21.141	1658.39	21.141	10255	21.141	1686.7	21.1278	855.158															0						757.941	59.8489
21.1541	1597.75	21.1541	10284	21.1541	1707.9	21.141	900.405															0						758.556	59.9762
21.1672	1438.11	21.1672	10239	21.1672	1640.1	21.1541	927.652															0						759.173	60.0014
21.1803	1648.46	21.1803	10327	21.1803	1802.3	21.1672	841.899															0						759.788	60.1031
21.1935	1417.82	21.1935	10200	21.1935	1884.5	21.1804	867.145															0						760.406	60.1792
21.2066	1604.18	21.2066	10452	21.2066	1725.7	21.1935	909.392															0						761.021	60.23
21.2197	1503.53	21.2197	10474	21.2197	1873.9	21.2066	857.639															0						761.638	60.2552
21.2329	1604.89	21.2329	10643	21.2329	1715.1	21.2198	816.886															0						762.255	60.4078
21.246	1409.25	21.246	10881	21.246	1807.3	21.2329	890.133															0						762.871	60.4586
21.2591	1432.6	21.2591	10617	21.2591	1860.5	21.246	898.379															0						763.487	60.5855
21.2723	1571.96	21.2723	10517	21.2723	1943.7	21.2592	757.626															0						764.103	60.5855
21.2854	1427.32	21.2854	10558	21.2854	1813.9	21.2723	922.873															0						764.72	60.6364
21.2985	1509.68	21.2985	10683	21.2985	1797.1	21.2854	831.12															0						765.335	60.865
21.3117	1313.03	21.3117	10696	21.3117	1835.3	21.2985	781.367															0						765.952	60.7633
21.3248	1474.39	21.3248	10480	21.3248	1636.5	21.3117	821.614															0						766.568	60.8907
21.3379	1356.75	21.3379	10211	21.3379	1791.7	21.3248	840.86															0						767.184	61.0176
21.351	1473.1	21.351	10268	21.351	1795.9	21.3379	797.107															0						767.8	61.0936
21.3642	1322.46	21.3642	10292	21.3642	1686.1	21.3511	705.354															0						768.417	61.0936
21.3773	1384.82	21.3773	10018	21.3773	1636.3	21.3642	711.601															0						769.033	61.2462
21.3904	1409.17	21.3904	9863	21.3904	1632.5	21.3773	816.848															0						769.649	61.3479
21.4036	1399.53	21.4036	9918	21.4036	1730.7	21.3905	687.095															0						770.265	61.3731
21.4167	1267.89	21.4167	9585	21.4167	1547.9	21.4036	899.341															0						770.882	61.4239
21.4298	1404.24	21.4298	9594	21.4298	1484.1	21.4167	753.588															0						771.497	61.5
21.4429	1305.6	21.4429	9657	21.4429	1591.3	21.4298	986.835															0						772.114	61.6274
21.4561	1355.96	21.4561	9509	21.4561	1597.51	21.443	847.082															0						772.731	61.6782
21.4692	1272.31	21.4692	9512	21.4692	1903.71	21.4561	843.329															0						773.347	61.8051
21.4823	1358.67	21.4823	9589	21.4823	1529.91	21.4692	735.576															0						773.964	61.8303
21.4955	1320.03	21.4955	9635	21.4955	1771.11	21.4824	691.822															0						774.579	61.8812
21.5086	1276.39	21.5086	9695	21.5086	1536.31	21.4955	913.069															0						775.196	62.0081
21.5217	1329.74	21.5217	9630	21.5217	1327.51	21.5086	738.316															0						775.812	62.0337
21.5349	1280.1	21.5349	9655	21.5349	1666.71	21.5218	727.563															0						776.429	62.1355
21.548	1260.46	21.548	9748	21.548	1544.91	21.5349	758.81															0						777.044	62.1858
21.5611	1217.81	21.5611	9972	21.5611	1475.11	21.548	796.056															0						777.661	62.2367
21.5742	1251.17	21.5742	10118	21.5742	1551.31	21.5612	672.303															0						778.277	62.3132
21.5874	1174.53	21.5874	9979	21.5874	1573.51	21.5743	864.55															0						778.893	62.491
21.6005	1175.88	21.6005	10158	21.6005	1597.71	21.5874	670.797															0						779.509	62.5418
21.6136	1136.24	21.6136	10339	21.6136	1449.91	21.6005	648.044															0						780.126	62.5927
21.6268	1287.6	21.6268	10461	21.6268	1375.11	21.6137	776.291															0						780.743	62.6687
21.6399	1391.95	21.6399	10634	21.6399	1797.31	21.6268	824.537															0						781.358	62.7704
21.653	1331.31	21.653	10657	21.653	1604.51	21.6399	639.784															0						781.976	62.8213
21.6662	1159.67	21.6662	10832	21.6662	1562.71	21.6531	720.031															0						782.591	62.9225
21.6793	1133.02	21.6793	10770	21.6793	1803.91	21.6662	644.278															0						783.208	62.9225
21.6924	1158.38	21.6924	11015	21.6924	1596.11	21.6793	732.525															0						783.823	63.0499
21.7055	1185.74	21.7055	11077	21.7055	1514.31	21.6925	701.771															0						784.44	63.126
21.7187	1130.1	21.7187	11301	21.7187	1654.51	21.7056	760.018															0						785.056	63.1768
21.7318	1188.45	21.7318	11227	21.7318	1521.71	21.7187	659.265															0						785.673	63.2277
21.7449	1237.81	21.7449	11262	21.7449	1751.4	21.7319	665.512															0						786.288	63.4815
21.7581	1076.17	21.7581	11253	21.7581	1637.5	21.745	800.759															0						786.905	63.4563
21.7712	1040.52	21.7712	11595	21.7712	1705.59	21.7581	775.006															0						787.522	63.5832
21.7843	1245.88	21.7843	11546	21.7843	1709.68	21.7712	823.252															0						788.138	63.558
21.7975	1265.24	21.7975	11503	21.7975	1773.77	21.7844	698.499															0						788.754	63.6592
21.8106	1114.59	21.8106	11723	21.8106	1615.86	21.7975	673.746															0						789.37	63.8118
21.8237	1076.95	21.8237	11766	21.8237	1672.95	21.8106	693.993															0						789.987	63.8626
21.8369	1146.31	21.8369	11878	21.8369	1884.04	21.8238	721.24															0						790.602	63.8878
21.85	1025.66	21.85	11766	21.85	1942.13	21.8369	742.487															0						791.219	64.0661
21.8631	1173.02	21.8631	11589	21.8631	1796.23	21.85	662.733															0						791.835	64.0404
21.8762	1091.38	21.8762	11562	21.8762	1711.32	21.8632	741.98															0						792.452	64.193
21.8894	1123.73	21.8894	11274	21.8894	1642.41	21.8763	798.227															0						793.069	64.193
21.9025	953.091	21.9025	11382	21.9025	1711.5	21.8894	712.474															0						793.684	64.3707
21.9156	1125.45	21.9156	10792	21.9156	1661.59	21.9025	687.721															0						794.301	64.4468
21.9288	1037.81	21.9288	10553	21.9288	1643.68	21.9157	806.968															0						794.917	64.4216
21.9419	1174.16	21.9419	10206	21.9419	1563.77	21.9288	664.214															0						795.533	64.5993
21.955	1073.52	21.955	10080	21.955	1499.86	21.9419	694.461															0						796.149	64.6245
21.9682	1018.88	21.9682	9803	21.9682	1336.95	21.9551	737.708															0						796.766	58.528
21.9813	1003.23	21.9813	9704	21.9813	1407.05	21.9682	774.955															0						797.382	36.0057
21.9944	1191.59	21.9944	9299	21.9944	1570.14	21.9813	639.202															0
22.0075	971.946	22.0075	8920	22.0075	1426.23	21.9945	661.448															0
22.0207	934.303	22.0207	8878	22.0207	1462.32	22.0076	725.695															0
22.0338	1162.66	22.0338	8669	22.0338	1279.41	22.0207	631.942															0
22.0469	968.017	22.0469	8859	22.0469	1327.5	22.0338	853.189															0
22.0601	945.374	22.0601	8617	22.0601	1177.59	22.047	772.436															0
22.0732	979.731	22.0732	8518	22.0732	1255.68	22.0601	623.683															0
22.0863	982.087	22.0863	8704	22.0863	1294.78	22.0732	615.929															0
22.0995	937.444	22.0995	8608	22.0995	1156.87	22.0864	684.176															0
22.1126	1064.8	22.1126	8693	22.1126	1178.96	22.0995	631.423															0
22.1257	917.158	22.1257	8680	22.1257	1202.05	22.1126	681.67															0
22.1389	1044.51	22.1389	8817	22.1389	1164.14	22.1258	761.917															0
22.152	1099.87	22.152	8470	22.152	1225.23	22.1389	659.164															0
22.1651	1054.23	22.1651	8659	22.1651	1127.32	22.152	844.41															0
22.1782	915.586	22.1782	8682	22.1782	1009.41	22.1651	617.657															0
22.1914	1021.94	22.1914	8632	22.1914	870.504	22.1783	708.904															0
22.2045	928.299	22.2045	8907	22.2045	1132.6	22.1914	624.151															0
22.2176	858.656	22.2176	8648	22.2176	1092.69	22.2045	664.398															0
22.2308	1027.01	22.2308	8892	22.2308	994.778	22.2177	482.644															0
22.2439	1068.37	22.2439	8884	22.2439	1157.87	22.2308	779.891															0
22.257	1051.73	22.257	8914	22.257	1043.96	22.2439	803.138															0
22.2702	1015.08	22.2702	9217	22.2702	956.051	22.2571	579.385															0
22.2833	1044.44	22.2833	9137	22.2833	1099.14	22.2702	594.632															0
22.2964	992.797	22.2964	9355	22.2964	1149.23	22.2833	589.879															0
22.3096	874.154	22.3096	9400	22.3096	1139.32	22.2965	706.125															0
22.3227	1149.51	22.3227	9272	22.3227	1337.42	22.3096	448.372															0
22.3358	959.868	22.3358	9531	22.3358	1154.51	22.3227	731.619															0
22.3489	919.225	22.3489	9706	22.3489	1173.6	22.3358	687.866															0
22.3621	1075.58	22.3621	9987	22.3621	1100.69	22.349	579.113															0
22.3752	851.939	22.3752	9936	22.3752	1220.78	22.3621	719.36															0
22.3883	902.295	22.3883	9812	22.3883	1327.87	22.3752	550.606															0
22.4015	917.652	22.4015	9879	22.4015	1356.96	22.3884	648.853															0
22.4146	969.009	22.4146	10113	22.4146	1350.05	22.4015	548.1															0
22.4277	916.366	22.4277	10192	22.4277	1365.15	22.4146	503.347															0
22.4409	893.723	22.4409	10060	22.4409	1353.24	22.4277	564.594															0
22.454	834.08	22.454	10417	22.454	1200.33	22.4409	581.84															0
22.4671	873.437	22.4671	10407	22.4671	1360.42	22.454	550.087															0
22.4802	811.793	22.4802	10281	22.4802	1423.51	22.4671	658.334															0
22.4934	1035.15	22.4934	10421	22.4934	1451.6	22.4803	570.581															0
22.5065	960.507	22.5065	10242	22.5065	1363.69	22.4934	544.828															0
22.5196	915.864	22.5196	10338	22.5196	1343.78	22.5065	593.583															0
22.5328	1017.22	22.5328	10357	22.5328	1411.87	22.5197	635.116															0
22.5459	982.578	22.5459	10319	22.5459	1457.97	22.5328	544.649															0
22.559	969.935	22.559	10024	22.559	1451.06	22.5459	547.182															0
22.5722	988.292	22.5722	10058	22.5722	1341.15	22.559	648.715															0
22.5853	998.648	22.5853	9898	22.5853	1365.24	22.5722	645.248															0
22.5984	887.005	22.5984	9591	22.5984	1476.33	22.5853	547.782															0
22.6115	998.362	22.6115	9544	22.6115	1479.42	22.5984	573.315															0
22.6247	1034.72	22.6247	9306	22.6247	1431.51	22.6116	328.848															0
22.6378	1049.08	22.6378	9215	22.6378	1468.6	22.6247	674.381															0
22.6509	867.433	22.6509	9293	22.6509	1280.7	22.6378	692.914															0
22.6641	928.79	22.6641	9176	22.6641	1490.79	22.651	563.447															0
22.6772	944.147	22.6772	8959	22.6772	1197.88	22.6641	528.98															0
22.6903	860.503	22.6903	9007	22.6903	1224.97	22.6772	638.513															0
22.7035	1026.86	22.7035	8780	22.7035	1200.06	22.6904	595.046															0
22.7166	976.217	22.7166	8426	22.7166	1181.15	22.7035	606.579															0
22.7297	1013.57	22.7297	8456	22.7297	1190.24	22.7166	730.112															0
22.7429	879.931	22.7429	8622	22.7429	1204.33	22.7297	623.646															0
22.756	985.288	22.756	8306	22.756	1168.42	22.7429	499.179															0
22.7691	792.645	22.7691	8316	22.7691	1109.52	22.756	481.712															0
22.7822	774.001	22.7822	8315	22.7822	1132.61	22.7691	621.245															0
22.7954	1017.36	22.7954	8290	22.7954	1012.7	22.7823	719.778															0
22.8085	783.715	22.8085	8324	22.8085	1055.79	22.7954	642.311															0
22.8216	1019.07	22.8216	8269	22.8216	972.88	22.8085	711.844															0
22.8348	920.429	22.8348	8182	22.8348	1143.97	22.8217	671.377															0
22.8479	926.786	22.8479	8190	22.8479	1189.06	22.8348	601.91															0
22.861	1085.14	22.861	8258	22.861	1092.15	22.8479	599.443															0
22.8742	968.5	22.8742	8241	22.8742	1138.24	22.861	690.976															0
22.8873	1008.86	22.8873	8354	22.8873	1134.34	22.8742	555.51															0
22.9004	977.213	22.9004	8441	22.9004	1236.43	22.8873	669.043															0
22.9135	1047.57	22.9135	8505	22.9135	1109.52	22.9004	620.576															0
22.9267	989.927	22.9267	8538	22.9267	1211.61	22.9136	649.109															0
22.9398	902.284	22.9398	8730	22.9398	1084.7	22.9267	584.642															0
22.9529	1050.64	22.9529	8674	22.9529	1358.79	22.9398	610.175															0
22.9661	1001	22.9661	8781	22.9661	1208.88	22.953	584.708															0
22.9792	905.354	22.9792	8885	22.9792	1175.97	22.9661	634.241															0
22.9923	891.711	22.9923	9246	22.9923	1349.07	22.9792	664.774															0
23.0054	951.068	23.0054	9224	23.0054	1265.16	22.9923	697.307															0
23.0186	1051.43	23.0186	9220	23.0186	1298.25	23.0055	632.84															0
23.0317	1069.78	23.0317	9366	23.0317	1305.34	23.0186	613.374															0
23.0448	1031.14	23.0448	9658	23.0448	1326.43	23.0317	541.907															0
23.058	963.496	23.058	9507	23.058	1390.52	23.0449	518.44															0
23.0711	1123.85	23.0711	9777	23.0711	1575.61	23.058	775.973															0
23.0842	977.209	23.0842	9897	23.0842	1558.7	23.0711	638.506															0
23.0974	1052.57	23.0974	9925	23.0974	1490.79	23.0843	701.039															0
23.1105	1095.92	23.1105	10275	23.1105	1598.89	23.0974	569.572															0
23.1236	902.28	23.1236	10305	23.1236	1539.98	23.1105	587.105															0
23.1368	994.637	23.1368	10609	23.1368	1561.07	23.1237	592.638															0
23.1499	841.994	23.1499	10481	23.1499	1778.16	23.1368	825.171															0
23.163	970.351	23.163	10662	23.163	1718.25	23.1499	601.704															0
23.1761	912.707	23.1761	10836	23.1761	1852.34	23.163	576.238															0
23.1893	1126.06	23.1893	10832	23.1893	1846.43	23.1762	610.771															0
23.2024	1013.42	23.2024	11034	23.2024	2082.52	23.1893	480.304															0
23.2155	1136.78	23.2155	10973	23.2155	1880.62	23.2024	647.837															0
23.2287	1121.13	23.2287	10943	23.2287	1975.71	23.2156	601.37															0
23.2418	992.492	23.2418	10964	23.2418	2129.8	23.2287	623.903															0
23.2549	925.849	23.2549	11083	23.2549	2183.89	23.2418	661.436															0
23.2681	1035.21	23.2681	11119	23.2681	2088.98	23.255	643.969															0
23.2812	1144.56	23.2812	11139	23.2812	2288.07	23.2681	682.502															0
23.2943	1113.92	23.2943	11189	23.2943	2168.16	23.2812	495.035															0
23.3074	1069.28	23.3074	11304	23.3074	2278.25	23.2944	665.568															0
23.3206	1052.63	23.3206	11510	23.3206	2096.34	23.3075	826.102															0
23.3337	1094.99	23.3337	11483	23.3337	2198.44	23.3206	699.635															0
23.3468	1078.35	23.3468	11745	23.3468	2187.53	23.3337	585.168															0
23.36	931.704	23.36	11731	23.36	2159.62	23.3469	797.701															0
23.3731	1069.06	23.3731	11973	23.3731	2286.71	23.36	785.234															0
23.3862	1048.42	23.3862	11873	23.3862	2168.8	23.3731	593.767															0
23.3994	1064.77	23.3994	12228	23.3994	2241.89	23.3863	697.3															0
23.4125	1087.13	23.4125	12174	23.4125	2367.98	23.3994	633.833															0
23.4256	1003.49	23.4256	12443	23.4256	2336.07	23.4125	565.366															0
23.4387	1088.84	23.4387	12441	23.4387	2282.16	23.4257	756.899															0
23.4519	1175.2	23.4519	12245	23.4519	2393.26	23.4388	805.432															0
23.465	1129.56	23.465	12074	23.465	2404.35	23.4519	693.966															0
23.4781	989.915	23.4781	12177	23.4781	2175.44	23.465	646.499															0
23.4913	1051.27	23.4913	11958	23.4913	2385.53	23.4782	865.032															0
23.5044	1055.63	23.5044	11899	23.5044	2383.62	23.4913	639.565															0
23.5175	1102.99	23.5175	11814	23.5175	2300.71	23.5044	635.098															0
23.5307	1094.34	23.5307	11613	23.5307	2306.8	23.5176	664.631															0
23.5438	1110.7	23.5438	11308	23.5438	2400.89	23.5307	758.164															0
23.5569	1016.06	23.5569	11305	23.5569	2544.99	23.5438	703.697															0
23.57	1184.41	23.57	10974	23.57	2255.08	23.557	779.23															0
23.5832	1166.77	23.5832	10767	23.5832	2229.17	23.5701	718.763															0
23.5963	999.127	23.5963	10606	23.5963	2237.26	23.5832	863.296															0
23.6094	1140.48	23.6094	10131	23.6094	2166.35	23.5964	815.83															0
23.6226	987.841	23.6226	10025	23.6226	2178.44	23.6095	658.363															0
23.6357	1078.2	23.6357	9958	23.6357	2253.53	23.6226	874.896															0
23.6488	1193.55	23.6488	9611	23.6488	2034.62	23.6357	706.429															0
23.662	1128.91	23.662	9315	23.662	1998.71	23.6489	827.962															0
23.6751	1145.27	23.6751	9294	23.6751	2409.81	23.662	790.495															0
23.6882	1082.63	23.6882	8937	23.6882	1903.9	23.6751	736.028															0
23.7014	1131.98	23.7014	8975	23.7014	1906.99	23.6883	735.561															0
23.7145	1210.34	23.7145	8922	23.7145	1933.08	23.7014	793.094															0
23.7276	1192.7	23.7276	9185	23.7276	1859.17	23.7145	788.627															0
23.7407	1187.05	23.7407	9219	23.7407	1807.26	23.7277	788.16															0
23.7539	1175.41	23.7539	8989	23.7539	1681.35	23.7408	664.694															0
23.767	1242.77	23.767	9224	23.767	1729.44	23.7539	632.227															0
23.7801	1221.12	23.7801	9101	23.7801	1567.54	23.767	745.76															0
23.7933	1064.48	23.7933	9233	23.7933	1732.63	23.7802	675.293															0
23.8064	1118.84	23.8064	9355	23.8064	1666.72	23.7933	638.826															0
23.8195	1077.19	23.8195	9269	23.8195	1791.81	23.8064	627.359															0
23.8327	1074.55	23.8327	9380	23.8327	1673.9	23.8196	612.892															0
23.8458	1169.91	23.8458	9284	23.8458	1567.99	23.8327	594.425															0
23.8589	1043.26	23.8589	9366	23.8589	1657.08	23.8458	810.958															0
23.8721	1075.62	23.8721	9558	23.8721	1580.17	23.859	753.491															0
23.8852	1144.98	23.8852	9553	23.8852	1563.26	23.8721	527.024															0
23.8983	1131.34	23.8983	9587	23.8983	1701.36	23.8852	541.558															0
23.9114	1118.69	23.9114	9486	23.9114	1736.45	23.8983	743.091															0
23.9246	1111.05	23.9246	9592	23.9246	1764.54	23.9115	767.624															0
23.9377	1085.41	23.9377	9452	23.9377	1658.63	23.9246	579.157															0
23.9508	1170.76	23.9508	9453	23.9508	1556.72	23.9377	673.69															0
23.964	1170.12	23.964	9473	23.964	1584.81	23.9509	743.223															0
23.9771	1188.48	23.9771	9186	23.9771	1639.9	23.964	713.756															0
23.9902	1220.83	23.9902	9114	23.9902	1659.99	23.9771	695.289															0
24.0034	1215.19	24.0034	8929	24.0034	1707.08	23.9902	707.822															0
24.0165	1182.55	24.0165	8866	24.0165	1745.18	24.0034	653.355															0
24.0296	1237.9	24.0296	8648	24.0296	1731.27	24.0165	559.888															0
24.0427	1152.26	24.0427	8580	24.0427	1412.36	24.0296	660.422															0
24.0559	1137.62	24.0559	8475	24.0559	1734.45	24.0428	613.955															0
24.069	1025.97	24.069	8283	24.069	1665.54	24.0559	761.488															0
24.0821	1163.33	24.0821	8470	24.0821	1553.63	24.069	644.021															0
24.0953	1210.69	24.0953	8133	24.0953	1544.72	24.0822	679.554															0
24.1084	1102.05	24.1084	8204	24.1084	1587.81	24.0953	718.087															0
24.1215	1210.4	24.1215	8340	24.1215	1704.91	24.1084	704.62															0
24.1347	1091.76	24.1347	8382	24.1347	1657	24.1216	694.153															0
24.1478	1254.12	24.1478	8227	24.1478	1686.09	24.1347	677.686															0
24.1609	1156.47	24.1609	8332	24.1609	1535.18	24.1478	763.219															0
24.1741	1322.83	24.1741	8426	24.1741	1576.27	24.1609	528.752															0
24.1872	1325.19	24.1872	8146	24.1872	1605.36	24.1741	583.286															0
24.2003	1199.54	24.2003	8415	24.2003	1519.45	24.1872	621.819															0
24.2134	1176.9	24.2134	8226	24.2134	1466.54	24.2003	761.352															0
24.2266	1171.26	24.2266	8326	24.2266	1464.63	24.2135	655.885															0
24.2397	1142.61	24.2397	8430	24.2397	1550.73	24.2266	590.418															0
24.2528	1250.97	24.2528	8175	24.2528	1300.82	24.2397	663.951															0
24.266	1235.33	24.266	8287	24.266	1452.91	24.2529	677.484															0
24.2791	1133.68	24.2791	8041	24.2791	1307	24.266	559.017															0
24.2922	1119.04	24.2922	8059	24.2922	1399.09	24.2791	636.55															0
24.3054	1239.4	24.3054	8177	24.3054	1431.18	24.2922	677.083															0
24.3185	1235.76	24.3185	7913	24.3185	1434.27	24.3054	681.616															0
24.3316	1087.11	24.3316	7807	24.3316	1595.36	24.3185	607.15															0
24.3447	1309.47	24.3447	7949	24.3447	1314.46	24.3316	576.683															0
24.3579	1165.83	24.3579	7892	24.3579	1453.55	24.3448	669.216															0
24.371	1317.18	24.371	7811	24.371	1446.64	24.3579	616.749															0
24.3841	1182.54	24.3841	7811	24.3841	1348.73	24.371	595.282															0
24.3973	1039.9	24.3973	7903	24.3973	1386.82	24.3842	682.815															0
24.4104	1251.25	24.4104	7753	24.4104	1392.91	24.3973	489.348															0
24.4235	1108.61	24.4235	7874	24.4235	1422	24.4104	762.881															0
24.4367	1129.97	24.4367	7721	24.4367	1376.09	24.4235	702.414															0
24.4498	1238.32	24.4498	7962	24.4498	1227.18	24.4367	689.947															0
24.4629	1223.68	24.4629	7871	24.4629	1638.28	24.4498	663.48															0
24.476	1165.04	24.476	8047	24.476	1416.37	24.4629	685.014															0
24.4892	1249.39	24.4892	8178	24.4892	1475.46	24.4761	555.547															0
24.5023	1183.75	24.5023	8055	24.5023	1450.55	24.4892	657.08															0
24.5154	1240.11	24.5154	8218	24.5154	1445.64	24.5023	577.613															0
24.5286	1160.46	24.5286	8177	24.5286	1483.73	24.5155	652.146															0
24.5417	1269.82	24.5417	8264	24.5417	1261.82	24.5286	727.679															0
24.5548	1235.18	24.5548	8402	24.5548	1478.91	24.5417	528.212															0
24.568	1311.54	24.568	8376	24.568	1516.01	24.5549	637.745															0
24.5811	1168.89	24.5811	8311	24.5811	1602.1	24.568	645.278															0
24.5942	1334.25	24.5942	8556	24.5942	1419.19	24.5811	720.811															0
24.6074	1299.61	24.6074	8369	24.6074	1453.28	24.5942	667.344															0
24.6205	1324.96	24.6205	8499	24.6205	1564.37	24.6074	512.878															0
24.6336	1166.32	24.6336	8342	24.6336	1575.46	24.6205	677.411															0
24.6467	1349.68	24.6467	8173	24.6467	1471.55	24.6336	667.944															0
24.6599	1197.03	24.6599	8329	24.6599	1580.64	24.6468	738.477															0
24.673	1371.39	24.673	8298	24.673	1531.73	24.6599	702.01															0
24.6861	1204.75	24.6861	8101	24.6861	1494.83	24.673	593.543															0
24.6993	1308.1	24.6993	8197	24.6993	1392.92	24.6862	624.076															0
24.7124	1281.46	24.7124	8125	24.7124	1331.01	24.6993	661.609															0
24.7255	1155.82	24.7255	8197	24.7255	1522.1	24.7124	729.142															0
24.7386	1181.17	24.7386	8137	24.7386	1583.19	24.7255	671.675															0
24.7518	1170.53	24.7518	8039	24.7518	1523.28	24.7387	650.208															0
24.7649	1186.89	24.7649	7821	24.7649	1464.37	24.7518	592.742															0
24.778	1279.25	24.778	7842	24.778	1514.46	24.7649	609.275															0
24.7912	1189.6	24.7912	7928	24.7912	1511.55	24.7781	590.808															0
24.8043	1241.96	24.8043	7814	24.8043	1385.65	24.7912	621.341															0
24.8174	1091.32	24.8174	7908	24.8174	1486.74	24.8043	566.874															0
24.8306	1240.67	24.8306	7726	24.8306	1431.83	24.8175	519.407															0
24.8437	1356.03	24.8437	7630	24.8437	1529.92	24.8306	531.94															0
24.8568	1150.39	24.8568	7878	24.8568	1326.01	24.8437	649.473															0
24.8699	1104.74	24.8699	7495	24.8699	1272.1	24.8569	495.006															0
24.8831	1182.1	24.8831	7559	24.8831	1350.19	24.87	779.539															0
24.8962	1353.46	24.8962	7530	24.8962	1466.28	24.8831	564.072															0
24.9093	1280.81	24.9093	7508	24.9093	1418.38	24.8962	590.606															0
24.9225	1236.17	24.9225	7602	24.9225	1156.47	24.9094	677.139															0
24.9356	1180.53	24.9356	7546	24.9356	1220.56	24.9225	741.672															0
24.9487	1192.88	24.9487	7540	24.9487	1180.65	24.9356	665.205															0
24.9619	1110.24	24.9619	7353	24.9619	1325.74	24.9488	741.738															0
24.975	1315.6	24.975	7327	24.975	1351.83	24.9619	557.271															0
24.9881	1203.96	24.9881	7399	24.9881	1295.92	24.975	610.804															0
25.0013	1215.31	25.0013	7281	25.0013	1317.01	24.9882	514.337															0
25.0144	1121.67	25.0144	7170	25.0144	1253.1	25.0013	587.87															0
25.0275	1137.03	25.0275	7263	25.0275	1377.2	25.0144	629.403															0
25.0406	993.383	25.0406	7093	25.0406	1242.29	25.0276	457.936															0
25.0538	1264.74	25.0538	7256	25.0538	1155.38	25.0407	710.47															0
25.0669	1023.1	25.0669	7117	25.0669	1259.47	25.0538	528.003															0
25.08	1083.45	25.08	7197	25.08	1086.56	25.0669	592.536															0
25.0932	1217.81	25.0932	7155	25.0932	1323.65	25.0801	552.069															0
25.1063	1088.17	25.1063	7104	25.1063	1361.74	25.0932	541.602															0
25.1194	955.524	25.1194	7226	25.1194	1439.83	25.1063	490.135															0
25.1326	1093.88	25.1326	7258	25.1326	1240.93	25.1195	563.668															0
25.1457	976.238	25.1457	7237	25.1457	1335.02	25.1326	560.201															0
25.1588	1041.59	25.1588	7132	25.1588	1338.11	25.1457	565.734															0
25.1719	1138.95	25.1719	7211	25.1719	1220.2	25.1589	588.267															0
25.1851	1114.31	25.1851	7265	25.1851	1128.29	25.172	609.8															0
25.1982	1222.67	25.1982	7164	25.1982	1214.38	25.1851	572.334															0
25.2113	1175.02	25.2113	7245	25.2113	1418.47	25.1982	567.867															0
25.2245	1045.38	25.2245	7283	25.2245	1178.56	25.2114	529.4															0
25.2376	1013.74	25.2376	7226	25.2376	1297.65	25.2245	515.933															0
25.2507	1138.09	25.2507	7440	25.2507	1330.75	25.2376	614.466															0
25.2639	1087.45	25.2639	7510	25.2639	1328.84	25.2508	472.999															0
25.277	1047.81	25.277	7768	25.277	1252.93	25.2639	480.532															0
25.2901	947.163	25.2901	7633	25.2901	1274.02	25.277	537.065															0
25.3032	1072.52	25.3032	7785	25.3032	1423.11	25.2902	592.598															0
25.3164	1196.88	25.3164	7919	25.3164	1388.2	25.3033	643.131															0
25.3295	1184.23	25.3295	8032	25.3295	1268.29	25.3164	515.664															0
25.3426	1055.59	25.3426	8150	25.3426	1309.38	25.3295	469.198															0
25.3558	948.948	25.3558	8209	25.3558	1295.47	25.3427	634.731															0
25.3689	1065.3	25.3689	8392	25.3689	1397.57	25.3558	526.264															0
25.382	1074.66	25.382	8548	25.382	1535.66	25.3689	487.797															0
25.3952	1171.02	25.3952	8646	25.3952	1347.75	25.3821	528.33															0
25.4083	956.375	25.4083	8482	25.4083	1569.84	25.3952	607.863															0
25.4214	974.732	25.4214	8597	25.4214	1454.93	25.4083	536.396															0
25.4346	996.089	25.4346	8627	25.4346	1502.02	25.4215	641.929															0
25.4477	1023.45	25.4477	8693	25.4477	1438.11	25.4346	560.462															0
25.4608	999.803	25.4608	8862	25.4608	1463.2	25.4477	494.995															0
25.4739	1091.16	25.4739	8832	25.4739	1484.3	25.4609	673.528															0
25.4871	928.516	25.4871	8691	25.4871	1557.39	25.474	538.062															0
25.5002	1044.87	25.5002	8744	25.5002	1566.48	25.4871	469.595															0
25.5133	947.23	25.5133	8536	25.5133	1464.57	25.5002	643.128															0
25.5265	1176.59	25.5265	8414	25.5265	1564.66	25.5134	410.661															0
25.5396	1079.94	25.5396	8443	25.5396	1411.75	25.5265	453.194															0
25.5527	1077.3	25.5527	8243	25.5527	1548.84	25.5396	427.727															0
25.5659	1067.66	25.5659	8017	25.5659	1584.93	25.5528	560.26															0
25.579	913.014	25.579	8015	25.579	1434.02	25.5659	424.793															0
25.5921	1009.37	25.5921	7798	25.5921	1608.12	25.579	554.326															0
25.6053	1069.73	25.6053	7418	25.6053	1504.21	25.5922	601.859															0
25.6184	933.085	25.6184	7314	25.6184	1671.3	25.6053	615.392															0
25.6315	945.442	25.6315	7217	25.6315	1451.39	25.6184	488.926															0
25.6446	965.799	25.6446	7267	25.6446	1413.48	25.6315	586.459															0
25.6578	942.156	25.6578	7202	25.6578	1297.57	25.6447	563.992															0
25.6709	1103.51	25.6709	7095	25.6709	1382.66	25.6578	436.525															0
25.684	1010.87	25.684	7114	25.684	1331.75	25.6709	514.058															0
25.6972	1001.23	25.6972	7089	25.6972	1291.85	25.6841	412.591															0
25.7103	984.583	25.7103	7196	25.7103	1132.94	25.6972	628.124															0
25.7234	938.94	25.7234	6920	25.7234	1319.03	25.7103	470.657															0
25.7366	891.297	25.7366	6967	25.7366	1079.12	25.7234	520.19															0
25.7497	946.654	25.7497	6854	25.7497	1061.21	25.7366	603.723															0
25.7628	789.011	25.7628	7091	25.7628	1284.3	25.7497	499.256															0
25.7759	974.367	25.7759	7073	25.7759	1271.39	25.7628	507.79															0
25.7891	985.724	25.7891	7067	25.7891	1089.48	25.776	483.323															0
25.8022	943.081	25.8022	6968	25.8022	1213.57	25.7891	387.856															0
25.8153	917.438	25.8153	7024	25.8153	1110.67	25.8022	593.389															0
25.8285	959.795	25.8285	7315	25.8285	1004.76	25.8154	598.922															0
25.8416	904.152	25.8416	7123	25.8416	990.848	25.8285	497.455															0
25.8547	918.509	25.8547	7159	25.8547	1138.94	25.8416	558.988															0
25.8679	725.865	25.8679	7057	25.8679	1337.03	25.8547	511.521															0
25.881	916.222	25.881	7126	25.881	1165.12	25.8679	462.054															0
25.8941	821.579	25.8941	7166	25.8941	1035.21	25.881	591.587															0
25.9072	960.936	25.9072	7201	25.9072	1144.3	25.8941	531.12															0
25.9204	933.293	25.9204	7287	25.9204	1272.39	25.9073	609.654															0
25.9335	903.65	25.9335	7099	25.9335	1026.49	25.9204	529.187															0
25.9466	797.007	25.9466	7254	25.9466	979.577	25.9335	571.72															0
25.9598	838.364	25.9598	7107	25.9598	1237.67	25.9467	467.253															0
25.9729	812.72	25.9729	7385	25.9729	1079.76	25.9598	481.786															0
25.986	694.077	25.986	7366	25.986	1127.85	25.9729	498.319															0
25.9992	881.434	25.9992	7518	25.9992	1151.94	25.9861	448.852															0
26.0123	809.791	26.0123	7512	26.0123	1288.03	25.9992	552.385															0
26.0254	724.148	26.0254	7497	26.0254	1136.12	26.0123	575.918															0
26.0386	838.505	26.0386	7550	26.0386	1126.22	26.0254	656.451															0
26.0517	864.862	26.0517	7590	26.0517	1182.31	26.0386	578.984															0
26.0648	818.219	26.0648	7688	26.0648	1364.4	26.0517	367.517															0
26.0779	796.575	26.0779	7675	26.0779	1299.49	26.0648	490.051															0
26.0911	887.932	26.0911	7744	26.0911	1200.58	26.078	522.584															0
26.1042	876.289	26.1042	7807	26.1042	1341.67	26.0911	412.117															0
26.1173	766.646	26.1173	7890	26.1173	1136.76	26.1042	472.65															0
26.1305	722.003	26.1305	7836	26.1305	1253.85	26.1174	432.183															0
26.1436	717.36	26.1436	7733	26.1436	1262.94	26.1305	405.716															0
26.1567	833.717	26.1567	7816	26.1567	1218.04	26.1436	509.249															0
26.1699	827.073	26.1699	7746	26.1699	1267.13	26.1567	380.782															0
26.183	754.43	26.183	7814	26.183	1308.22	26.1699	536.315															0
26.1961	732.787	26.1961	7573	26.1961	1337.31	26.183	425.848															0
26.2092	805.144	26.2092	7620	26.2092	1335.4	26.1961	485.382															0
26.2224	925.501	26.2224	7628	26.2224	1090.49	26.2093	504.915															0
26.2355	645.858	26.2355	7507	26.2355	1133.58	26.2224	405.448															0
26.2486	774.215	26.2486	7691	26.2486	1403.67	26.2355	409.981															0
26.2618	739.572	26.2618	7491	26.2618	1140.77	26.2487	304.514															0
26.2749	592.928	26.2749	7481	26.2749	1098.86	26.2618	336.047															0
26.288	782.285	26.288	7444	26.288	1188.95	26.2749	431.58															0
26.3011	711.642	26.3011	7376	26.3011	1154.04	26.288	512.113															0
26.3143	540.999	26.3143	7157	26.3143	1169.13	26.3012	458.646															0
26.3274	719.356	26.3274	7231	26.3274	1159.22	26.3143	428.179															0
26.3405	751.713	26.3405	6950	26.3405	1180.31	26.3274	356.712															0
26.3537	717.07	26.3537	6935	26.3537	1080.4	26.3406	430.245															0
26.3668	758.426	26.3668	6904	26.3668	1022.49	26.3537	469.779															0
26.3799	737.783	26.3799	7007	26.3799	1065.59	26.3668	343.312															0
26.3931	889.14	26.3931	6969	26.3931	1017.68	26.38	469.845															0
26.4062	508.497	26.4062	6910	26.4062	912.768	26.3931	462.378															0
26.4193	670.854	26.4193	6771	26.4193	950.859	26.4062	439.911															0
26.4325	730.211	26.4325	6759	26.4325	1019.95	26.4194	505.444															0
26.4456	646.568	26.4456	6661	26.4456	856.041	26.4325	446.977															0
26.4587	791.925	26.4587	6697	26.4587	962.133	26.4456	501.51															0
26.4718	663.281	26.4718	6557	26.4718	1017.22	26.4587	421.043															0
26.485	744.638	26.485	6729	26.485	1052.31	26.4719	445.576															0
26.4981	715.995	26.4981	6672	26.4981	841.406	26.485	417.109															0
26.5112	722.352	26.5112	6526	26.5112	744.497	26.4981	359.643															0
26.5244	779.709	26.5244	6606	26.5244	1048.59	26.5113	423.176															0
26.5375	675.066	26.5375	6631	26.5375	830.679	26.5244	381.709															0
26.5506	554.423	26.5506	6695	26.5506	1001.77	26.5375	384.242															0
26.5638	635.779	26.5638	6877	26.5638	848.862	26.5507	390.775															0
26.5769	571.136	26.5769	6651	26.5769	899.953	26.5638	516.308															0
26.59	658.493	26.59	6630	26.59	1045.04	26.5769	344.841															0
26.6031	601.85	26.6031	6635	26.6031	879.135	26.5901	471.374															0
26.6163	668.207	26.6163	6766	26.6163	838.226	26.6032	462.907															0
26.6294	759.564	26.6294	6684	26.6294	856.318	26.6163	436.44															0
26.6425	750.921	26.6425	6848	26.6425	876.409	26.6294	392.973															0
26.6557	516.278	26.6557	6985	26.6557	934.5	26.6426	432.507															0
26.6688	681.634	26.6688	7044	26.6688	772.591	26.6557	364.04															0
26.6819	616.991	26.6819	6695	26.6819	912.682	26.6688	417.573															0
26.6951	544.348	26.6951	6946	26.6951	853.773	26.682	329.106															0
26.7082	621.705	26.7082	6703	26.7082	838.865	26.6951	443.639															0
26.7213	606.062	26.7213	6841	26.7213	878.956	26.7082	514.172															0
26.7344	630.419	26.7344	6910	26.7344	908.047	26.7214	347.705															0
26.7476	634.776	26.7476	6603	26.7476	785.138	26.7345	290.238															0
26.7607	752.133	26.7607	6696	26.7607	860.229	26.7476	446.771															0
26.7738	547.489	26.7738	6767	26.7738	902.32	26.7607	342.304															0
26.787	634.846	26.787	6556	26.787	793.412	26.7739	348.837															0
26.8001	690.203	26.8001	6620	26.8001	850.503	26.787	383.371															0
26.8132	620.56	26.8132	6549	26.8132	896.594	26.8001	452.904															0
26.8264	589.917	26.8264	6354	26.8264	872.685	26.8133	296.437															0
26.8395	701.274	26.8395	6456	26.8395	985.776	26.8264	436.97															0
26.8526	776.631	26.8526	6338	26.8526	774.867	26.8395	286.503															0
26.8658	698.987	26.8658	6443	26.8658	703.959	26.8527	401.036															0
26.8789	640.344	26.8789	6425	26.8789	591.05	26.8658	403.569															0
26.892	569.701	26.892	6420	26.892	791.141	26.8789	359.102															0
26.9051	624.058	26.9051	6436	26.9051	825.232	26.8921	371.635															0
26.9183	553.415	26.9183	6354	26.9183	718.323	26.9052	531.168															0
26.9314	622.772	26.9314	6374	26.9314	819.414	26.9183	395.701															0
26.9445	654.129	26.9445	6247	26.9445	765.506	26.9314	367.235															0
26.9577	566.486	26.9577	6365	26.9577	745.597	26.9446	278.768															0
26.9708	671.842	26.9708	6314	26.9708	804.688	26.9577	379.301															0
26.9839	594.199	26.9839	6328	26.9839	637.779	26.9708	457.834															0
26.9971	516.556	26.9971	6180	26.9971	866.87	26.984	390.367															0
27.0102	502.913	27.0102	6296	27.0102	734.961	26.9971	421.9															0
27.0233	581.27	27.0233	6301	27.0233	556.053	27.0102	453.433															0
27.0364	508.627	27.0364	6299	27.0364	609.144	27.0234	472.966															0
27.0496	537.984	27.0496	6220	27.0496	690.235	27.0365	369.499															0
27.0627	555.34	27.0627	6369	27.0627	812.326	27.0496	405.032															0
27.0758	565.697	27.0758	6357	27.0758	694.417	27.0627	390.565															0
27.089	576.054	27.089	6469	27.089	794.508	27.0759	471.099															0
27.1021	522.411	27.1021	6368	27.1021	605.6	27.089	470.632															0
27.1152	467.768	27.1152	6436	27.1152	737.691	27.1021	334.165															0
27.1284	469.125	27.1284	6445	27.1284	742.782	27.1153	546.698															0
27.1415	487.482	27.1415	6446	27.1415	519.873	27.1284	402.231															0
27.1546	589.839	27.1546	6589	27.1546	686.964	27.1415	342.764															0
27.1678	513.195	27.1678	6606	27.1678	664.055	27.1547	326.297															0
27.1809	509.552	27.1809	6491	27.1809	828.147	27.1678	334.83															0
27.194	592.909	27.194	6508	27.194	714.238	27.1809	466.363															0
27.2071	495.266	27.2071	6639	27.2071	721.329	27.194	421.896															0
27.2203	507.623	27.2203	6590	27.2203	741.42	27.2072	320.429															0
27.2334	599.98	27.2334	6583	27.2334	820.511	27.2203	425.963															0
27.2465	399.337	27.2465	6611	27.2465	685.602	27.2334	483.496															0
27.2597	503.694	27.2597	6195	27.2597	700.693	27.2466	469.029															0
27.2728	478.05	27.2728	6418	27.2728	746.785	27.2597	422.562															0
27.2859	351.407	27.2859	6334	27.2859	663.876	27.2728	323.095															0
27.2991	421.764	27.2991	6352	27.2991	817.967	27.2859	422.628															0
27.3122	420.121	27.3122	6229	27.3122	675.058	27.2991	372.161															0
27.3253	344.478	27.3253	6217	27.3253	725.149	27.3122	444.694															0
27.3385	479.835	27.3385	6057	27.3385	772.24	27.3254	340.227															0
27.3516	475.192	27.3516	6143	27.3516	794.332	27.3385	346.76															0
27.3647	488.6	27.3647	6048	27.3647	607.423	27.3516	460.293															0
27.3778	438.402	27.3778	6093	27.3778	659.514	27.3647	296.827															0
27.391	445.204	27.391	6151	27.391	550.605	27.3779	470.36															0
27.4041	472.006	27.4041	5987	27.4041	594.696	27.391	411.893															0
27.4172	528.808	27.4172	5967	27.4172	696.787	27.4041	518.426															0
27.4304	391.61	27.4304	5922	27.4304	593.879	27.4173	299.959															0
27.4435	483.411	27.4435	5912	27.4435	598.97	27.4304	424.492															0
27.4566	502.213	27.4566	5812	27.4566	558.061	27.4435	396.025															0
27.4698	392.015	27.4698	5810	27.4698	634.152	27.4566	252.558															0
27.4829	409.817	27.4829	5862	27.4829	600.243	27.4698	294.091															0
27.496	445.619	27.496	5732	27.496	624.334	27.4829	465.624															0
27.5091	373.421	27.5091	5763	27.5091	520.426	27.496	405.157															0
27.5223	490.222	27.5223	5794	27.5223	604.517	27.5092	403.691															0
27.5354	472.024	27.5354	5922	27.5354	707.608	27.5223	345.224															0
27.5485	307.826	27.5485	5902	27.5485	623.699	27.5354	332.757															0
27.5617	560.628	27.5617	5743	27.5617	662.79	27.5486	386.29															0
27.5748	550.43	27.5748	5689	27.5748	648.881	27.5617	307.823															0
27.5879	532.232	27.5879	5728	27.5879	435.973	27.5748	304.356															0
27.6011	577.033	27.6011	5750	27.6011	639.064	27.5879	381.889															0
27.6142	370.835	27.6142	5835	27.6142	611.155	27.6011	331.422															0
27.6273	550.637	27.6273	5784	27.6273	484.246	27.6142	393.955															0
27.6404	384.439	27.6404	5782	27.6404	627.337	27.6273	429.488															0
27.6536	448.241	27.6536	5859	27.6536	552.428	27.6405	479.021															0
27.6667	266.043	27.6667	5859	27.6667	532.52	27.6536	353.555															0
27.6798	467.844	27.6798	5775	27.6798	618.611	27.6667	491.088															0
27.693	316.646	27.693	5905	27.693	584.702	27.6799	425.621															0
27.7061	472.448	27.7061	6014	27.7061	441.793	27.693	239.154															0
27.7192	444.25	27.7192	5901	27.7192	722.884	27.7061	284.687															0
27.7324	441.052	27.7324	5865	27.7324	785.975	27.7192	403.22															0
27.7455	443.854	27.7455	5889	27.7455	731.067	27.7324	377.753															0
27.7586	432.655	27.7586	5712	27.7586	618.158	27.7455	337.286															0
27.7718	427.457	27.7718	5984	27.7718	637.249	27.7586	311.819															0
27.7849	713.259	27.7849	5867	27.7849	558.34	27.7718	383.352															0
27.798	480.061	27.798	5885	27.798	608.431	27.7849	346.885															0
27.8111	429.863	27.8111	5972	27.8111	721.522	27.798	344.419															0
27.8243	460.665	27.8243	5984	27.8243	569.614	27.8112	370.952															0
27.8374	463.466	27.8374	6106	27.8374	660.705	27.8243	404.485															0
27.8505	433.268	27.8505	6131	27.8505	735.796	27.8374	436.018															0
27.8637	352.07	27.8637	6262	27.8637	588.887	27.8506	267.551															0
27.8768	512.872	27.8768	6224	27.8768	659.978	27.8637	397.084															0
27.8899	438.674	27.8899	6167	27.8899	710.069	27.8768	364.617															0
27.9031	345.476	27.9031	6224	27.9031	824.16	27.8899	319.15															0
27.9162	496.277	27.9162	6207	27.9162	634.252	27.9031	351.683															0
27.9293	346.079	27.9293	6143	27.9293	671.343	27.9162	408.216															0
27.9424	441.881	27.9424	6360	27.9424	707.434	27.9293	493.749															0
27.9556	581.683	27.9556	6299	27.9556	799.525	27.9425	413.283															0
27.9687	493.485	27.9687	6322	27.9687	576.616	27.9556	312.816															0
27.9818	266.287	27.9818	6253	27.9818	821.707	27.9687	374.349															0
27.995	544.088	27.995	6448	27.995	742.799	27.9819	382.882															0
28.0081	479.89	28.0081	6343	28.0081	813.89	27.995	512.415															0
28.0212	317.692	28.0212	6184	28.0212	684.981	28.0081	316.948															0
28.0343	494.494	28.0343	6219	28.0343	830.072	28.0212	455.481															0
28.0475	361.296	28.0475	6312	28.0475	779.163	28.0344	403.014															0
28.0606	503.098	28.0606	6287	28.0606	812.254	28.0475	362.547															0
28.0737	384.899	28.0737	6091	28.0737	785.346	28.0606	367.08															0
28.0869	319.701	28.0869	6241	28.0869	645.437	28.0738	355.613															0
28.1	381.503	28.1	6256	28.1	669.528	28.0869	169.147															0
28.1131	423.305	28.1131	6107	28.1131	752.619	28.1	337.68															0
28.1263	501.107	28.1263	6091	28.1263	658.71	28.1132	306.213															0
28.1394	522.909	28.1394	6056	28.1394	779.801	28.1263	343.746															0
28.1525	364.71	28.1525	5968	28.1525	613.893	28.1394	225.279															0
28.1656	470.512	28.1656	5981	28.1656	694.984	28.1526	430.812															0
28.1788	374.314	28.1788	5888	28.1788	602.075	28.1657	365.345															0
28.1919	347.116	28.1919	5904	28.1919	976.166	28.1788	441.878															0
28.205	411.918	28.205	5718	28.205	819.257	28.1919	447.411															0
28.2182	386.72	28.2182	5923	28.2182	682.348	28.2051	414.944															0
28.2313	386.521	28.2313	5970	28.2313	653.44	28.2182	401.477															0
28.2444	519.323	28.2444	5976	28.2444	660.531	28.2313	346.011															0
28.2576	408.125	28.2576	5943	28.2576	544.622	28.2445	344.544															0
28.2707	397.927	28.2707	5934	28.2707	830.713	28.2576	286.077															0
28.2838	483.729	28.2838	5879	28.2838	839.804	28.2707	337.61															0
28.297	405.531	28.297	5723	28.297	611.895	28.2839	410.143															0
28.3101	427.332	28.3101	5781	28.3101	796.987	28.297	451.676															0
28.3232	365.134	28.3232	5826	28.3232	585.078	28.3101	256.209															0
28.3363	354.936	28.3363	5879	28.3363	533.169	28.3233	295.742															0
28.3495	395.738	28.3495	5740	28.3495	559.26	28.3364	401.275															0
28.3626	466.54	28.3626	5782	28.3626	656.351	28.3495	427.808															0
28.3757	438.342	28.3757	5853	28.3757	720.442	28.3626	345.341															0
28.3889	469.143	28.3889	5825	28.3889	600.534	28.3758	356.875															0
28.402	498.945	28.402	5723	28.402	572.625	28.3889	342.408															0
28.4151	311.747	28.4151	5745	28.4151	598.716	28.402	435.941															0
28.4283	475.549	28.4283	5801	28.4283	669.807	28.4152	418.474															0
28.4414	408.351	28.4414	5825	28.4414	628.898	28.4283	347.007															0
28.4545	455.153	28.4545	5710	28.4545	698.989	28.4414	445.54															0
28.4676	342.954	28.4676	5864	28.4676	831.081	28.4546	369.073															0
28.4808	371.756	28.4808	5839	28.4808	692.172	28.4677	411.606															0
28.4939	546.558	28.4939	5724	28.4939	698.263	28.4808	327.139															0
28.507	409.36	28.507	5737	28.507	736.354	28.4939	354.672															0
28.5202	418.162	28.5202	5658	28.5202	734.445	28.5071	266.205															0
28.5333	495.964	28.5333	5711	28.5333	769.536	28.5202	354.739															0
28.5464	559.765	28.5464	5611	28.5464	636.627	28.5333	287.272															0
28.5596	357.567	28.5596	5637	28.5596	703.719	28.5465	383.805															0
28.5727	426.369	28.5727	5686	28.5727	708.81	28.5596	531.338															0
28.5858	306.171	28.5858	5605	28.5858	748.901	28.5727	479.871															0
28.5989	441.973	28.5989	5536	28.5989	634.992	28.5859	310.404															0
28.6121	308.775	28.6121	5662	28.6121	615.083	28.599	307.937															0
28.6252	286.576	28.6252	5556	28.6252	719.174	28.6121	447.47															0
28.6383	568.378	28.6383	5472	28.6383	714.266	28.6252	436.003															0
28.6515	403.18	28.6515	5557	28.6515	612.357	28.6384	430.536															0
28.6646	317.982	28.6646	5578	28.6646	569.448	28.6515	407.069															0
28.6777	488.784	28.6777	5570	28.6777	594.539	28.6646	420.603															0
28.6909	553.586	28.6909	5417	28.6909	779.63	28.6778	427.136															0
28.704	302.387	28.704	5508	28.704	582.721	28.6909	409.669															0
28.7171	324.189	28.7171	5533	28.7171	759.813	28.704	431.202															0
28.7303	437.991	28.7303	5518	28.7303	679.904	28.7172	328.735															0
28.7434	343.793	28.7434	5430	28.7434	743.995	28.7303	415.268															0
28.7565	386.595	28.7565	5585	28.7565	620.086	28.7434	332.801															0
28.7696	413.397	28.7696	5428	28.7696	625.177	28.7566	361.334															0
28.7828	428.198	28.7828	5536	28.7828	703.268	28.7697	333.867															0
28.7959	389	28.7959	5550	28.7959	763.36	28.7828	376.4															0
28.809	501.802	28.809	5442	28.809	516.451	28.7959	371.933															0
28.8222	367.604	28.8222	5553	28.8222	591.542	28.8091	277.467															0
28.8353	361.406	28.8353	5570	28.8353	709.633	28.8222	427															0
28.8484	423.208	28.8484	5585	28.8484	594.724	28.8353	415.533															0
28.8616	393.009	28.8616	5509	28.8616	651.815	28.8485	427.066															0
28.8747	311.811	28.8747	5482	28.8747	707.907	28.8616	353.599															0
28.8878	387.613	28.8878	5595	28.8878	691.998	28.8747	388.132															0
28.901	378.415	28.901	5530	28.901	680.089	28.8879	427.665															0
28.9141	347.217	28.9141	5429	28.9141	661.18	28.901	264.198															0
28.9272	412.019	28.9272	5510	28.9272	786.271	28.9141	477.731															0
28.9403	541.82	28.9403	5599	28.9403	654.785	28.9272	439.264															0
28.9535	558.622	28.9535	5677	28.9535	815.664	28.9404	415.797															0
28.9666	371.424	28.9666	5410	28.9666	738.543	28.9535	373.331															0
28.9797	260.226	28.9797	5578	28.9797	623.422	28.9666	297.864															0
28.9929	326.028	28.9929	5669	28.9929	568.301	28.9798	472.397															0
29.006	407.83	29.006	5683	29.006	632.18	28.9929	381.93															0
29.0191	435.631	29.0191	5575	29.0191	711.059	29.006	390.463															0
29.0323	310.433	29.0323	5701	29.0323	676.938	29.0191	390.996															0
29.0454	511.235	29.0454	5728	29.0454	626.816	29.0323	385.529															0
29.0585	487.037	29.0585	5719	29.0585	711.695	29.0454	406.062															0
29.0716	441.839	29.0716	5767	29.0716	781.574	29.0585	456.595															0
29.0848	384.641	29.0848	5809	29.0848	756.453	29.0717	485.128															0
29.0979	299.442	29.0979	5717	29.0979	694.332	29.0848	223.661															0
29.111	420.244	29.111	5676	29.111	659.211	29.0979	422.195															0
29.1242	386.046	29.1242	5695	29.1242	769.09	29.1111	241.728															0
29.1373	406.848	29.1373	5618	29.1373	649.969	29.1242	367.261															0
29.1504	370.65	29.1504	5730	29.1504	771.848	29.1373	398.794															0
29.1636	268.452	29.1636	5601	29.1636	707.727	29.1504	407.327															0
29.1767	383.253	29.1767	5736	29.1767	690.606	29.1636	369.86															0
29.1898	457.055	29.1898	5876	29.1898	728.485	29.1767	373.393															0
29.203	429.857	29.203	5791	29.203	629.363	29.1898	417.926															0
29.2161	338.659	29.2161	5516	29.2161	727.242	29.203	257.459															0
29.2292	410.461	29.2292	5490	29.2292	863.121	29.2161	421.992															0
29.2423	281.263	29.2423	5548	29.2423	725	29.2292	321.525															0
29.2555	275.064	29.2555	5442	29.2555	694.879	29.2424	400.059															0
29.2686	447.866	29.2686	5360	29.2686	775.758	29.2555	398.592															0
29.2817	431.668	29.2817	5306	29.2817	759.637	29.2686	351.125															0
29.2949	443.47	29.2949	5484	29.2949	754.516	29.2818	473.658															0
29.308	426.272	29.308	5182	29.308	582.395	29.2949	361.191															0
29.3211	522.074	29.3211	5318	29.3211	435.274	29.308	327.724															0
29.3343	376.875	29.3343	5314	29.3343	714.153	29.3211	386.257															0
29.3474	427.677	29.3474	5168	29.3474	645.032	29.3343	452.79															0
29.3605	471.479	29.3605	5141	29.3605	668.91	29.3474	456.323															0
29.3736	393.281	29.3736	5250	29.3736	589.789	29.3605	425.856															0
29.3868	569.083	29.3868	5071	29.3868	610.668	29.3737	431.389															0
29.3999	555.885	29.3999	5027	29.3999	513.547	29.3868	487.923															0
29.413	422.686	29.413	5231	29.413	517.426	29.3999	379.456															0
29.4262	434.488	29.4262	5108	29.4262	508.305	29.4131	391.989															0
29.4393	455.29	29.4393	5060	29.4393	607.184	29.4262	346.522															0
29.4524	453.092	29.4524	5088	29.4524	495.063	29.4393	431.055															0
29.4656	355.894	29.4656	5005	29.4656	500.942	29.4524	477.588															0
29.4787	458.696	29.4787	4975	29.4787	539.821	29.4656	474.121															0
29.4918	536.497	29.4918	4933	29.4918	511.7	29.4787	419.654															0
29.5049	306.299	29.5049	4991	29.5049	514.578	29.4918	398.187															0
29.5181	434.101	29.5181	4952	29.5181	528.457	29.505	410.72															0
29.5312	380.903	29.5312	4949	29.5312	558.336	29.5181	325.253															0
29.5443	313.705	29.5443	5187	29.5443	465.215	29.5312	492.787															0
29.5575	387.507	29.5575	4984	29.5575	511.094	29.5444	377.32															0
29.5706	376.308	29.5706	5123	29.5706	553.973	29.5575	417.853															0
29.5837	407.11	29.5837	5062	29.5837	451.852	29.5706	393.386															0
29.5968	314.912	29.5968	5072	29.5968	556.731	29.5837	352.919															0
29.61	429.714	29.61	5127	29.61	699.61	29.5969	483.452															0
29.6231	354.516	29.6231	4960	29.6231	501.489	29.61	350.985															0
29.6363	362.318	29.6363	4951	29.6363	497.368	29.6231	417.518															0
29.6494	345.119	29.6494	5027	29.6494	437.247	29.6363	356.051															0
29.6625	403.921	29.6625	5123	29.6625	542.125	29.6494	315.584															0
29.6756	350.723	29.6756	4975	29.6756	536.004	29.6625	387.117															0
29.6888	440.525	29.6888	4970	29.6888	515.883	29.6757	273.651															0
29.7019	489.327	29.7019	5032	29.7019	466.762	29.6888	337.184															0
29.715	394.129	29.715	4999	29.715	533.641	29.7019	470.717															0
29.7282	327.93	29.7282	5007	29.7282	533.52	29.7151	373.25															0
29.7413	394.732	29.7413	5202	29.7413	617.399	29.7282	431.783															0
29.7544	622.534	29.7544	5020	29.7544	518.278	29.7413	378.316															0
29.7675	408.336	29.7675	5211	29.7675	534.157	29.7544	471.849															0
29.7807	481.138	29.7807	5246	29.7807	591.036	29.7676	331.382															0
29.7938	382.94	29.7938	5160	29.7938	717.915	29.7807	585.915															0
29.8069	399.741	29.8069	5124	29.8069	591.794	29.7938	427.448															0
29.8201	458.543	29.8201	5141	29.8201	436.672	29.807	379.981															0
29.8332	405.345	29.8332	5115	29.8332	550.551	29.8201	342.514															0
29.8463	454.147	29.8463	5203	29.8463	487.43	29.8332	468.048															0
29.8595	415.949	29.8595	5263	29.8595	604.309	29.8464	368.581															0
29.8726	546.751	29.8726	5255	29.8726	534.188	29.8595	383.114															0
29.8857	376.552	29.8857	5253	29.8857	494.067	29.8726	359.647															0
29.8988	407.354	29.8988	5197	29.8988	600.946	29.8858	304.18															0
29.912	426.156	29.912	5115	29.912	613.825	29.8989	386.713															0
29.9251	425.958	29.9251	5294	29.9251	639.704	29.912	449.246															0
29.9382	395.76	29.9382	5183	29.9382	578.583	29.9251	474.779															0
29.9514	277.562	29.9514	5217	29.9514	592.462	29.9383	319.312															0
29.9645	348.363	29.9645	5201	29.9645	439.341	29.9514	387.845															0
29.9776	328.165	29.9776	5214	29.9776	709.219	29.9645	409.378															0
29.9908	301.967	29.9908	5229	29.9908	603.098	29.9777	448.912															0
30.0039	363.769	30.0039	5282	30.0039	591.977	29.9908	392.445															0
30.017	410.571	30.017	5138	30.017	695.856	30.0039	375.978															0
30.0301	349.373	30.0301	5236	30.0301	766.735	30.0171	378.511															0
30.0433	384.174	30.0433	5263	30.0433	648.614	30.0302	369.044															0
30.0564	260.976	30.0564	5061	30.0564	694.493	30.0433	459.577															0
30.0695	404.778	30.0695	5060	30.0695	529.372	30.0564	372.11															0
30.0827	340.58	30.0827	5012	30.0827	593.251	30.0696	469.643															0
30.0958	460.382	30.0958	5097	30.0958	660.13	30.0827	384.176															0
30.1089	446.184	30.1089	5028	30.1089	803.009	30.0958	318.709															0
30.1221	379.985	30.1221	5054	30.1221	545.888	30.109	441.242															0
30.1352	349.787	30.1352	5049	30.1352	588.766	30.1221	446.776															0
30.1483	378.589	30.1483	4889	30.1483	711.645	30.1352	393.309															0
30.1615	468.391	30.1615	5061	30.1615	513.524	30.1484	388.842															0
30.1746	452.193	30.1746	4865	30.1746	552.403	30.1615	378.375															0
30.1877	355.995	30.1877	4961	30.1877	627.282	30.1746	369.908															0
30.2008	468.796	30.2008	5021	30.2008	484.161	30.1878	304.441															0
30.214	439.598	30.214	5015	30.214	647.04	30.2009	364.974															0
30.2271	429.4	30.2271	4912	30.2271	466.919	30.214	346.507															0
30.2402	461.202	30.2402	5069	30.2402	604.798	30.2271	444.04															0
30.2534	495.004	30.2534	5032	30.2534	573.677	30.2403	281.347															0
30.2665	371.806	30.2665	5067	30.2665	522.556	30.2534	400.434															0
30.2796	378.607	30.2796	5015	30.2796	577.435	30.2665	509.521															0
30.2928	279.409	30.2928	5035	30.2928	525.313	30.2797	551.609															0
30.3059	418.211	30.3059	4986	30.3059	544.192	30.2928	432.696															0
30.319	482.013	30.319	5079	30.319	633.071	30.3059	410.784															0
30.3321	434.815	30.3321	5088	30.3321	496.95	30.3191	580.871															0
30.3453	302.617	30.3453	5056	30.3453	571.829	30.3322	351.958															0
30.3584	394.418	30.3584	5168	30.3584	648.708	30.3453	416.046															0
30.3715	473.22	30.3715	5108	30.3715	614.587	30.3584	349.133															0
30.3847	384.022	30.3847	5178	30.3847	693.466	30.3716	383.221															0
30.3978	527.824	30.3978	5031	30.3978	652.345	30.3847	358.308															0
30.4109	405.626	30.4109	5007	30.4109	605.224	30.3978	350.395															0
30.4241	567.428	30.4241	5005	30.4241	643.103	30.411	372.483															0
30.4372	422.229	30.4372	4986	30.4372	619.981	30.4241	414.57															0
30.4503	498.031	30.4503	5032	30.4503	630.86	30.4372	434.658															0
30.4635	369.833	30.4635	4861	30.4635	665.739	30.4504	386.745															0
30.4766	464.635	30.4766	5018	30.4766	664.618	30.4635	405.832															0
30.4897	376.437	30.4897	5019	30.4897	409.497	30.4766	268.92															0
30.5028	443.239	30.5028	4969	30.5028	529.376	30.4897	357.007															0
30.516	452.04	30.516	5079	30.516	552.255	30.5029	445.095															0
30.5291	449.842	30.5291	4841	30.5291	564.134	30.516	522.182															0
30.5422	365.644	30.5422	4929	30.5422	538.013	30.5291	357.269															0
30.5554	492.446	30.5554	5011	30.5554	436.892	30.5423	502.357															0
30.5685	339.248	30.5685	4901	30.5685	599.771	30.5554	401.444															0
30.5816	473.05	30.5816	4812	30.5816	591.65	30.5685	397.532															0
30.5948	345.851	30.5948	5010	30.5948	581.528	30.5817	348.619															0
30.6079	378.653	30.6079	4869	30.6079	643.407	30.5948	453.706															0
30.621	412.455	30.621	4828	30.621	485.286	30.6079	502.794															0
30.6342	451.257	30.6342	4751	30.6342	612.165	30.6211	406.881															0
30.6473	388.059	30.6473	4815	30.6473	521.044	30.6342	371.969															0
30.6604	533.861	30.6604	4796	30.6604	424.923	30.6473	280.056															0
30.6735	415.662	30.6735	4915	30.6735	525.802	30.6604	339.143															0
30.6867	455.464	30.6867	4876	30.6867	572.681	30.6736	471.231															0
30.6998	366.266	30.6998	4796	30.6998	567.56	30.6867	592.318															0
30.7129	397.068	30.7129	4844	30.7129	531.439	30.6998	345.406															0
30.7261	455.87	30.7261	4862	30.7261	573.318	30.713	422.493															0
30.7392	536.672	30.7392	4837	30.7392	564.197	30.7261	458.58															0
30.7523	487.473	30.7523	4770	30.7523	505.075	30.7392	381.668															0
30.7655	368.275	30.7655	4755	30.7655	501.954	30.7523	372.755															0
30.7786	323.077	30.7786	4953	30.7786	510.833	30.7655	350.842															0
30.7917	441.879	30.7917	4755	30.7917	594.712	30.7786	388.93															0
30.8048	466.681	30.8048	4803	30.8048	462.591	30.7917	478.017															0
30.818	513.483	30.818	4775	30.818	662.47	30.8049	411.105															0
30.8311	444.284	30.8311	4738	30.8311	460.349	30.818	361.192															0
30.8442	435.086	30.8442	4781	30.8442	556.228	30.8311	427.279															0
30.8574	350.888	30.8574	4883	30.8574	658.107	30.8443	402.367															0
30.8705	280.69	30.8705	4863	30.8705	547.986	30.8574	366.454															0
30.8836	376.492	30.8836	4889	30.8836	492.865	30.8705	427.542															0
30.8968	319.294	30.8968	4777	30.8968	652.744	30.8836	351.629															0
30.9099	496.095	30.9099	4876	30.9099	599.622	30.8968	465.716															0
30.923	353.897	30.923	4716	30.923	593.501	30.9099	400.804															0
30.9361	497.699	30.9361	4913	30.9361	508.38	30.923	340.891															0
30.9493	281.501	30.9493	4750	30.9493	554.259	30.9362	479.979															0
30.9624	417.303	30.9624	4974	30.9624	541.138	30.9493	534.066															0
30.9755	466.105	30.9755	4987	30.9755	519.017	30.9624	448.153															0
30.9887	420.906	30.9887	4869	30.9887	481.896	30.9756	409.241															0
31.0018	312.708	31.0018	5060	31.0018	506.775	30.9887	361.328															0
31.0149	368.51	31.0149	4946	31.0149	541.654	31.0018	400.416															0
31.0281	445.312	31.0281	5026	31.0281	718.533	31.015	374.503															0
31.0412	464.114	31.0412	5155	31.0412	621.412	31.0281	335.59															0
31.0543	478.916	31.0543	4995	31.0543	511.291	31.0412	490.678															0
31.0675	468.717	31.0675	5059	31.0675	673.169	31.0543	394.765															0
31.0806	370.519	31.0806	4930	31.0806	713.048	31.0675	437.853															0
31.0937	435.321	31.0937	5104	31.0937	651.927	31.0806	417.94															0
31.1068	494.123	31.1068	5057	31.1068	809.806	31.0937	316.027															0
31.12	464.925	31.12	4918	31.12	598.685	31.1069	463.115															0
31.1331	530.727	31.1331	5067	31.1331	652.564	31.12	434.202															0
31.1462	483.528	31.1462	5105	31.1462	483.443	31.1331	316.29															0
31.1594	600.33	31.1594	4998	31.1594	611.322	31.1463	313.377															0
31.1725	462.132	31.1725	4987	31.1725	653.201	31.1594	485.464															0
31.1856	503.934	31.1856	5090	31.1856	653.08	31.1725	439.552															0
31.1988	525.736	31.1988	5181	31.1988	625.959	31.1856	375.639															0
31.2119	417.538	31.2119	5041	31.2119	536.838	31.1988	447.727															0
31.225	437.339	31.225	5050	31.225	556.716	31.2119	394.814															0
[truncated: 63,538 more rows]

## Sheet: fig.3
2a												2b										2c		2d								2e		2f
MBA-Gel		SR-Gel										SR-Gel										cyclic loading number	resilience (%)	SR-Gel								Displacement (mm)	Load (N)	Displacement (mm)	Load (N)
1		1		2		3		4		5		cycle loading number										1	97.1	cycle loading number								0	0.069	0	0.074
Strain (%)	Tensile stress (kPa)	Strain (%)	Tensile stress (kPa)	Strain (%)	Tensile stress (kPa)	Strain (%)	Tensile stress (kPa)	Strain (%)	Tensile stress (kPa)	Strain (%)	Tensile stress (kPa)	1		2		3		4		5		2	97.4	1		100		300		500		0.01	0.074	0.01	0.069
0.741648	0.797575	1.78883	0	1.78589	0	1.78444	0	1.78889	0	1.78594	0	Strain (%)	Tensile stress (kPa)	Strain (%)	Tensile stress (kPa)	Strain (%)	Tensile stress (kPa)	Strain (%)	Tensile stress (kPa)	Strain (%)	Tensile stress (kPa)	3	97.7	Strain (%)	Tensile stress (kPa)	Strain (%)	Tensile stress (kPa)	Strain (%)	Tensile stress (kPa)	Strain (%)	Tensile stress (kPa)	0.02	0.074	0.02	0.069
1.56407	1.4459	2.40433	0	2.40289	0	2.39994	0	2.40433	0	2.40289	0	1.78444	0	0.554944	0.787548	0.553444	0.812738	-0.169778	0.889259	-0.140222	0.914449	4	97.7	1.78444	0	1.78889	0	1.78739	0	1.78589	0	0.03	0.074	0.03	0.069
3.21099	1.04711	3.02128	0.55894	3.01833	0	3.01689	0	3.02133	0.50808	3.01839	0.50808	2.39994	0	1.17189	0	1.17044	0	0.445722	0	0.476722	0	5	97.8	2.39994	0	2.40583	0	2.40433	0	2.40289	0	0.04	0.078	0.04	0.064
4.03541	1.39599	3.63822	0.58413	3.63533	0.63546	3.63239	0	3.63828	0.55894	3.63533	0.55894	3.01689	0	1.78889	0	1.78739	0	1.06267	0	1.09367	0			3.01689	0	3.02278	0	3.02133	0	3.01983	0.50808	0.05	0.074	0.05	0.069
4.85791	1.72015	4.25522	0.71103	4.25078	0.68584	4.24789	0.711502	4.25522	0.68584	4.25083	0.68584	3.63239	0	2.40583	0	2.40433	0	1.67961	0	1.71061	0			3.63239	0	3.63828	0	3.63828	0.660171	3.63678	0.761882	0.06	0.074	0.06	0.069
5.68233	2.21875	4.87217	0.86359	4.86772	0.73669	4.86483	0.787548	4.87217	0.76236	4.86628	0.78755	4.24789	0.711502	3.02278	0.558935	3.02128	0.50808	2.29661	0	2.32611	0			4.24789	0.7115	4.25522	0	4.25522	0.736692	4.25228	0.685837	0.07	0.069	0.07	0.069
6.50483	2.4431	5.48911	0.86359	5.48322	0.99097	5.48028	0.813213	5.48911	0.9653	5.48322	0.88926	4.86483	0.787548	3.63972	0.736692	3.63822	0.736692	2.91356	0	2.94306	0			4.86483	0.78755	4.87217	0	4.87217	0.863593	4.86922	0.888783	0.08	0.074	0.08	0.069
7.32925	2.8666	6.10606	1.06702	6.10017	1.04183	6.09728	0.940114	6.10611	1.01616	6.09872	0.9653	5.48028	0.813213	4.25667	0.711502	4.25522	0.812738	3.5305	0	3.56	0			5.48028	0.81321	5.48917	0	5.48917	0.965304	5.48617	0.965304	0.09	0.069	0.09	0.069
8.15174	3.19077	6.72156	1.16825	6.71567	1.14354	6.71272	1.06702	6.72306	1.04135	6.71567	1.11787	6.09728	0.940114	4.87367	0.940114	4.87217	0.863593	4.14744	0	4.177	0			6.09728	0.94011	6.10611	0	6.10461	1.01616	6.10311	1.1174	0.1	0.074	0.1	0.069
8.97617	3.48974	7.3385	1.26996	7.33261	1.24477	7.32822	1.19392	7.34	1.19392	7.33117	1.24477	6.71272	1.06702	5.49061	0.965304	5.48911	0.863593	4.76439	0.533745	4.79394	0.533745			6.71272	1.06702	6.72306	0.634981	6.72156	1.19392	6.72011	1.16825	0.11	0.069	0.11	0.069
9.79866	3.8139	7.95544	1.29563	7.94811	1.32129	7.94517	1.24477	7.95694	1.32082	7.94667	1.19392	7.32822	1.19392	6.10606	1.09221	6.10606	1.21958	5.37989	0.711502	5.41089	0.533745			7.32822	1.19392	7.33856	0.685837	7.33856	1.26996	7.33556	1.32082	0.12	0.074	0.12	0.064
10.6231	4.13806	8.57244	1.49857	8.56506	1.39734	8.56067	1.29563	8.57244	1.39734	8.56361	1.49857	7.94517	1.24477	6.72306	1.16873	6.723	1.14306	5.99683	0.762357	6.02783	0.609791			7.94517	1.24477	7.9555	0.837928	7.9555	1.42253	7.9525	1.44772	0.13	0.074	0.13	0.069
11.4455	4.43703	9.18939	1.52424	9.18056	1.5499	9.17761	1.44819	9.18939	1.49905	9.17906	1.49857	8.56067	1.29563	7.34	1.34648	7.34	1.29563	6.61378	0.889259	6.64478	0.863593			8.56067	1.29563	8.57244	0.863593	8.57244	1.44772	8.5695	1.47338	0.14	0.074	0.14	0.069
12.27	4.78638	9.80633	1.702	9.7975	1.5499	9.79311	1.5499	9.80633	1.60029	9.79456	1.60029	9.17761	1.44819	7.95694	1.34648	7.95544	1.44819	7.23078	0.863593	7.26028	0.838403			9.17761	1.44819	9.18939	1.06654	9.18939	1.57462	9.18644	1.62548	0.15	0.074	0.15	0.069
13.0944	5.03545	10.4233	1.702	10.4129	1.702	10.4101	1.5499	10.4233	1.67681	10.4115	1.72719	9.79311	1.5499	8.57389	1.5751	8.57239	1.52424	7.84772	1.06702	7.87722	0.99097			9.79311	1.5499	9.80633	1.1174	9.80633	1.65114	9.80339	1.75285	0.16	0.078	0.16	0.069
13.9169	5.38433	11.0402	1.85409	11.0299	1.77852	11.0255	1.72766	11.0403	1.67681	11.027	1.80371	10.4101	1.5499	9.19083	1.60029	9.18939	1.65114	8.46467	1.32082	8.49417	1.09221			10.4101	1.5499	10.4218	1.21911	10.4233	1.80323	10.4189	1.8289	0.17	0.074	0.17	0.074
14.7414	5.60868	11.6557	1.90494	11.6454	1.93061	11.641	1.77852	11.6572	1.80371	11.6439	1.87975	11.0255	1.72766	9.80783	1.65114	9.80633	1.702	9.08161	1.32082	9.11117	1.32082			11.0255	1.72766	11.0388	1.29515	11.0388	1.77804	11.0358	1.90494	0.18	0.074	0.18	0.074
15.5638	5.90812	12.2727	1.98146	12.2623	1.95627	12.2579	1.87975	12.2742	2.00665	12.2594	1.9558	11.641	1.77852	10.4248	1.85456	10.4233	1.80371	9.69856	1.44819	9.72811	1.24477			11.641	1.77852	11.6557	1.44772	11.6557	1.93061	11.6528	2.03184	0.19	0.078	0.19	0.069
16.3883	6.15718	12.8896	2.10837	12.8778	2.13403	12.8734	2.08317	12.8911	1.98146	12.8749	2.03232	12.2579	1.87975	11.0417	1.95627	11.0402	1.90542	10.3156	1.54943	10.3451	1.47338			12.2579	1.87975	12.2727	1.52376	12.2727	2.03232	12.2697	2.13356	0.2	0.074	0.2	0.069
17.2107	6.53125	13.5066	2.18441	13.4948	2.15922	13.4904	2.05798	13.5081	2.13403	13.4919	2.18441	12.8734	2.08317	11.6587	1.95627	11.6572	2.05751	10.931	1.67681	10.962	1.52424			12.8734	2.08317	12.8897	1.57462	12.8897	2.0827	12.8867	2.15922	0.21	0.069	0.21	0.069
18.0351	6.68097	14.1236	2.28612	14.1103	2.21008	14.1059	2.18489	14.1251	2.15922	14.1073	2.23527	13.4904	2.05798	12.2756	2.03232	12.2742	2.03232	11.548	1.62595	11.5789	1.65114			13.4904	2.05798	13.5066	1.65114	13.5066	2.23527	13.5022	2.28612	0.22	0.078	0.22	0.074
18.8576	7.05457	14.7405	2.36217	14.7272	2.31179	14.7213	2.23574	14.742	2.31179	14.7243	2.31179	14.1059	2.18489	12.8926	2.15922	12.8911	2.21008	12.1649	1.90542	12.1959	1.80371			14.1059	2.18489	14.1221	1.75238	14.1236	2.31131	14.1191	2.31131	0.23	0.074	0.23	0.069
19.682	7.2542	15.3574	2.41302	15.3427	2.4135	15.3383	2.36264	15.3589	2.38783	15.3398	2.43869	14.7213	2.23574	13.5096	2.33698	13.5081	2.23574	12.7819	2.03232	12.8114	1.85456			14.7213	2.23574	14.7391	1.77804	14.7406	2.41302	14.7361	2.43869	0.24	0.074	0.24	0.074
20.5045	7.50326	15.9729	2.64164	15.9597	2.48954	15.9538	2.43869	15.9759	2.36264	15.9553	2.43869	15.3383	2.36264	14.1251	2.2866	14.125	2.4135	13.3988	2.03232	13.4283	1.98146			15.3383	2.36264	15.356	2.0827	15.3575	2.48954	15.3531	2.56559	0.25	0.078	0.25	0.069
21.329	7.72808	16.5899	2.61644	16.5752	2.59125	16.5708	2.43869	16.5929	2.61644	16.5722	2.5404	15.9538	2.43869	14.742	2.5404	14.742	2.46435	14.0158	2.00665	14.0453	2.00665			15.9538	2.43869	15.9729	1.9558	15.9729	2.51473	15.97	2.64164	0.26	0.069	0.26	0.069
22.1514	8.02705	17.2068	2.71816	17.1921	2.64211	17.1862	2.61644	17.2083	2.64211	17.1877	2.6673	16.5708	2.43869	15.3589	2.46435	15.3574	2.51473	14.6328	2.23574	14.6623	2.03232			16.5708	2.43869	16.5899	2.18441	16.5899	2.64164	16.5855	2.69249	0.27	0.078	0.27	0.069
22.9758	8.32603	17.8238	2.7942	17.8076	2.76901	17.8017	2.61644	17.8253	2.64211	17.8032	2.71816	17.1862	2.61644	15.9759	2.6673	15.9744	2.61644	15.2497	2.21008	15.2792	2.05751			17.1862	2.61644	17.2069	2.21008	17.2069	2.74335	17.2024	2.81939	0.28	0.069	0.28	0.069
23.7983	8.50047	18.4408	2.87025	18.4231	2.81987	18.4187	2.76901	18.4423	2.74335	18.4201	2.87072	17.8017	2.61644	16.5928	2.6673	16.5914	2.69297	15.8667	2.4135	15.8962	2.18489			17.8017	2.61644	17.8223	2.33698	17.8238	2.76854	17.8194	2.84506	0.29	0.074	0.29	0.069
24.6227	8.75	19.0577	3.02281	19.04	2.92158	19.0342	2.76901	19.0592	2.94677	19.0356	2.87072	18.4187	2.76901	17.2098	2.81987	17.2083	2.7942	16.4836	2.31179	16.5132	2.31179			18.4187	2.76901	18.4393	2.31131	18.4408	2.87025	18.4363	2.87025	0.3	0.074	0.3	0.069
25.4451	8.92444	19.6747	2.99762	19.6555	2.97243	19.6496	2.99762	19.6762	2.92158	19.6526	2.97196	19.0342	2.76901	17.8268	2.89591	17.8253	2.84506	17.1006	2.51473	17.1301	2.38783			19.0342	2.76901	19.0563	2.51473	19.0577	2.97196	19.0533	3.09886	0.31	0.078	0.31	0.074
26.2696	9.22341	20.2916	3.12452	20.2724	3.12452	20.2666	2.94677	20.2931	2.92158	20.2681	3.04848	19.6496	2.99762	18.4437	2.92158	18.4422	2.89591	17.7161	2.69297	17.7456	2.48954			19.6496	2.99762	19.6732	2.59078	19.6747	3.07367	19.6688	3.12452	0.32	0.074	0.32	0.074
27.0921	9.47295	20.9071	3.17538	20.8879	3.17538	20.8821	3.07367	20.9101	3.09933	20.8836	3.07367	20.2666	2.94677	19.0607	3.04848	19.0592	3.07367	18.333	2.61644	18.3626	2.64211			20.2666	2.94677	20.2902	2.64164	20.2902	3.07367	20.2857	3.17538	0.33	0.074	0.33	0.074
27.9146	9.57276	21.5241	3.25143	21.5049	3.17538	21.499	3.12452	21.5271	3.20105	21.5005	3.17538	20.8821	3.07367	19.6776	3.12452	19.6762	3.09933	18.9499	2.81987	18.9795	2.71816			20.8821	3.07367	20.9071	2.69249	20.9071	3.22624	20.9027	3.25143	0.34	0.074	0.34	0.069
28.739	9.87174	22.141	3.35314	22.1204	3.22624	22.1145	3.2519	22.144	3.20105	22.1159	3.25143	21.499	3.12452	20.2946	3.17538	20.2931	3.22624	19.5669	2.81987	19.5964	2.81987			21.499	3.12452	21.5226	2.7942	21.5241	3.22624	21.5197	3.32747	0.35	0.074	0.35	0.069
29.5615	10.0714	22.758	3.37833	22.7373	3.45485	22.73	3.2519	22.7609	3.3788	22.7329	3.35314	22.1145	3.2519	20.9116	3.27709	20.9101	3.27709	20.1839	2.97196	20.2134	2.81987			22.1145	3.2519	22.1396	2.89591	22.1411	3.40399	22.1366	3.42918	0.36	0.074	0.36	0.069
30.3859	10.2705	23.3749	3.53089	23.3528	3.48051	23.3469	3.35314	23.3764	3.3788	23.3484	3.45485	22.73	3.2519	21.527	3.32795	21.527	3.3788	20.8008	3.02281	20.8303	2.87072			22.73	3.2519	22.7566	3.02281	22.758	3.37833	22.7521	3.48004	0.37	0.074	0.37	0.074
31.2084	10.3951	23.9919	3.6326	23.9698	3.48051	23.9624	3.45485	23.9934	3.42966	23.9639	3.55656	23.3469	3.35314	22.144	3.42966	22.1425	3.40399	21.4178	3.25143	21.4473	2.89591			23.3469	3.35314	23.3735	2.9211	23.3749	3.48004	23.3691	3.53089	0.38	0.078	0.38	0.078
32.0328	10.6693	24.6088	3.65779	24.5852	3.58175	24.5779	3.48051	24.6103	3.42966	24.5808	3.58175	23.9624	3.45485	22.7609	3.48051	22.7594	3.48004	22.0347	3.07367	22.0628	3.09933			23.9624	3.45485	23.9904	3.14971	23.9919	3.53089	23.986	3.60694	0.39	0.078	0.39	0.069
32.8552	10.8689	25.2243	3.68346	25.2007	3.65827	25.1948	3.6326	25.2273	3.65827	25.1963	3.70865	24.5779	3.48051	23.3779	3.58175	23.3764	3.5057	22.6517	3.25143	22.6797	3.30228			24.5779	3.48051	24.6074	3.20057	24.6089	3.65779	24.6029	3.7847	0.4	0.074	0.4	0.074
33.6797	11.0933	25.8413	3.83555	25.8177	3.73432	25.8103	3.60741	25.8443	3.68346	25.8118	3.68346	25.1948	3.6326	23.9948	3.6326	23.9934	3.6326	23.2687	3.42966	23.2967	3.12452			25.1948	3.6326	25.2229	3.20057	25.2243	3.75951	25.2184	3.70865	0.41	0.074	0.41	0.074
34.5022	11.243	26.4582	3.86122	26.4332	3.78517	26.4273	3.78517	26.4612	3.73432	26.4288	3.81036	25.8103	3.60741	24.6118	3.75951	24.6103	3.68346	23.8856	3.42966	23.9137	3.25143			25.8103	3.60741	25.8398	3.37833	25.8413	3.7847	25.8354	3.83555	0.42	0.078	0.43	0.074
35.3266	11.5173	27.0752	3.91207	27.0501	3.86122	27.0428	3.70913	27.0782	3.83603	27.0442	3.81036	26.4273	3.78517	25.2288	3.78517	25.2273	3.73432	24.5026	3.45485	24.5306	3.32795			26.4273	3.78517	26.4568	3.45437	26.4583	3.86122	26.4523	3.96245	0.43	0.078	0.43	0.074
36.1491	11.7164	27.6922	3.98812	27.6656	3.93774	27.6582	3.86122	27.6951	3.86122	27.6612	3.98812	27.0428	3.70913	25.8457	3.83603	25.8442	3.83603	25.1181	3.6326	25.1476	3.45485			27.0428	3.70913	27.0737	3.53089	27.0752	3.86122	27.0693	3.93726	0.44	0.074	0.44	0.074
36.9716	11.8661	28.3091	4.08983	28.2826	4.01378	28.2752	3.98859	28.3121	3.91207	28.2767	3.98812	27.6582	3.86122	26.4627	3.93774	26.4612	3.93726	25.735	3.68346	25.7646	3.48004			27.6582	3.86122	27.6907	3.50523	27.6922	3.96293	27.6863	4.06416	0.45	0.078	0.45	0.074
37.796	11.9907	28.9261	4.21673	28.8981	4.08983	28.8907	3.96293	28.9276	4.11549	28.8922	4.08983	28.2752	3.98859	27.0796	4.06464	27.0782	4.03897	26.3519	3.65827	26.3815	3.58175			28.2752	3.98859	28.3077	3.6326	28.3091	4.03897	28.3017	4.19154	0.46	0.069	0.46	0.069
38.6185	12.2896	29.543	4.19154	29.515	4.14068	29.5076	4.06464	29.5445	4.06464	29.5091	4.08983	28.8907	3.96293	27.6951	4.01378	27.6936	4.03897	26.9689	3.78517	26.9969	3.65827			28.8907	3.96293	28.9231	3.70865	28.9261	4.03897	28.9187	4.21673	0.47	0.074	0.47	0.074
39.4429	12.4893	30.16	4.29278	30.1304	4.26806	30.1231	4.16635	30.1615	4.16635	30.1246	4.19154	29.5076	4.06464	28.3121	4.16635	28.3106	4.11549	27.5859	3.86122	27.6139	3.73432			29.5076	4.06464	29.5401	3.70865	29.5431	4.21673	29.5357	4.24192	0.48	0.074	0.48	0.078
40.2653	12.5891	30.7754	4.44534	30.7475	4.19154	30.7386	4.21721	30.7784	4.21673	30.7416	4.29325	30.1231	4.16635	28.929	4.19154	28.9276	4.16635	28.2028	3.93726	28.2309	3.70865			30.1231	4.16635	30.1571	3.83555	30.16	4.26759	30.1526	4.34363	0.49	0.078	0.49	0.074
41.0898	12.7383	31.3924	4.34363	31.3629	4.42015	31.3556	4.29325	31.3954	4.34411	31.357	4.39449	30.7386	4.21721	29.546	4.21721	29.5445	4.26759	28.8198	3.86122	28.8478	3.91207			30.7386	4.21721	30.774	3.88641	30.7755	4.29278	30.7696	4.34363	0.5	0.078	0.5	0.069
41.9122	12.9132	32.0094	4.54705	31.9798	4.42015	31.9711	4.31844	32.0123	4.31844	31.9725	4.39449	31.3556	4.29325	30.1629	4.34411	30.1614	4.42015	29.4367	4.08983	29.4648	3.96293			31.3556	4.29325	31.3909	3.96245	31.3924	4.3693	31.3851	4.4962	0.51	0.078	0.51	0.078
42.7367	13.2122	32.6263	4.4962	32.5953	4.47101	32.5865	4.3693	32.6293	4.44534	32.5894	4.4962	31.9711	4.31844	30.7799	4.44582	30.7784	4.31844	30.0537	4.19154	30.0817	4.06464			31.9711	4.31844	32.0079	4.06416	32.0094	4.44534	32.002	4.52139	0.52	0.078	0.52	0.078
43.5592	13.312	33.2433	4.6231	33.2123	4.54705	33.2034	4.47101	33.2463	4.44534	33.2049	4.4962	32.5865	4.3693	31.3968	4.47101	31.3953	4.47101	30.6707	4.2424	30.6987	4.03897			32.5865	4.3693	32.6234	4.14068	32.6263	4.54705	32.6189	4.6231	0.53	0.078	0.53	0.078
44.3836	13.5611	33.8602	4.67395	33.8278	4.62357	33.8189	4.47101	33.8632	4.57272	33.8219	4.59791	33.2034	4.47101	32.0138	4.54705	32.0123	4.54705	31.2876	4.19154	31.3157	4.03897			33.2034	4.47101	33.2403	4.16587	33.2433	4.52139	33.2359	4.67395	0.54	0.078	0.54	0.078
45.2061	13.7355	34.4772	4.75	34.4433	4.62357	34.4359	4.64876	34.4787	4.62357	34.4374	4.67395	33.8189	4.47101	32.6308	4.62357	32.6293	4.59791	31.9046	4.34411	31.9311	4.26759			33.8189	4.47101	33.8573	4.16587	33.8603	4.64876	33.8529	4.67395	0.55	0.078	0.55	0.078
46.0286	13.8106	35.0942	4.77567	35.0602	4.77567	35.0514	4.72529	35.0957	4.64876	35.0543	4.75048	34.4359	4.64876	33.2462	4.62357	33.2448	4.67395	32.5201	4.3693	32.5481	4.26759			34.4359	4.64876	34.4743	4.29278	34.4772	4.64876	34.4683	4.82652	0.56	0.078	0.56	0.074
46.853	14.0597	35.7111	5.00428	35.6757	4.67443	35.6669	4.64876	35.7126	4.75048	35.6698	4.75048	35.0514	4.72529	33.8632	4.64876	33.8617	4.69962	33.137	4.4962	33.1651	4.29325			35.0514	4.72529	35.0912	4.3693	35.0942	4.77567	35.0853	4.80086	0.57	0.078	0.57	0.078
47.6754	14.1595	36.3281	4.85171	36.2927	4.90304	36.2838	4.82652	36.3296	4.77567	36.2853	4.85171	35.6669	4.64876	34.4802	4.85219	34.4787	4.82652	33.7539	4.47101	33.782	4.39496			35.6669	4.64876	35.7082	4.44534	35.7097	4.80086	35.7023	4.92776	0.58	0.078	0.58	0.078
48.4999	14.4585	36.9436	5.00428	36.9081	4.87738	36.8993	4.82652	36.9465	4.90257	36.9022	4.90257	36.2838	4.82652	35.0971	4.85219	35.0956	4.85219	34.3709	4.4962	34.3989	4.42015			36.2838	4.82652	36.3237	4.44534	36.3266	4.90257	36.3192	4.87738	0.59	0.078	0.59	0.074
49.3223	14.4585	37.5605	5.10599	37.5251	4.9539	37.5148	4.90304	37.5634	4.95342	37.5177	4.92823	36.8993	4.82652	35.7141	4.90304	35.7126	4.95342	34.9879	4.72481	35.0159	4.67395			36.8993	4.82652	36.9406	4.54705	36.9436	5.00428	36.9362	5.10599	0.6	0.078	0.6	0.074
50.1468	14.7826	38.1775	5.10599	38.1406	5.00428	38.1317	5.00428	38.1804	4.97909	38.1347	5.13118	37.5148	4.90304	36.331	4.97909	36.3296	5.02994	35.6048	4.75048	35.6329	4.72481			37.5148	4.90304	37.5576	4.57224	37.5605	5.00428	37.5517	5.05513	0.61	0.078	0.61	0.074
50.9693	14.8573	38.7944	5.13118	38.7575	5.13165	38.7472	5.00428	38.7974	5.0808	38.7502	5.00428	38.1317	5.00428	36.948	5.05513	36.9465	5.02994	36.2218	4.75048	36.2498	4.72481			38.1317	5.00428	38.1745	4.69914	38.1775	5.08032	38.1686	5.20722	0.62	0.078	0.62	0.074
51.7937	15.0322	39.4114	5.28375	39.373	5.13165	39.3642	5.00428	39.4143	5.13118	39.3657	5.18203	38.7472	5.00428	37.5649	5.10599	37.5634	5.13165	36.8387	4.82652	36.8653	4.62357			38.7472	5.00428	38.7915	4.77567	38.7944	5.13118	38.7856	5.13118	0.63	0.078	0.63	0.078
52.6162	15.2066	40.0283	5.30894	39.99	5.25855	39.9797	5.2077	40.0298	5.0808	39.9826	5.23289	39.3642	5.00428	38.1819	5.2077	38.1804	5.23289	37.4557	4.85219	37.4823	4.95342			39.3642	5.00428	39.4084	4.75	39.4114	5.13118	39.4025	5.30894	0.64	0.078	0.64	0.078
53.4387	15.3559	40.6453	5.3346	40.6054	5.23337	40.5951	5.23289	40.6468	5.25855	40.5981	5.25855	39.9797	5.2077	38.7988	5.18251	38.7973	5.28375	38.0727	4.92823	38.0992	4.82652			39.9797	5.2077	40.0239	4.90257	40.0283	5.18203	40.018	5.28375	0.65	0.078	0.66	0.078
54.2631	15.4809	41.2622	5.41065	41.2224	5.3346	41.2121	5.30941	41.2637	5.28375	41.2151	5.28375	40.5951	5.23289	39.4143	5.3346	39.4128	5.38546	38.6896	5.0808	38.7162	4.95342			40.5951	5.23289	40.6409	4.92776	40.6438	5.25808	40.6349	5.41065	0.66	0.078	0.66	0.078
55.0856	15.68	41.8792	5.48669	41.8379	5.41112	41.8276	5.30941	41.8807	5.30941	41.8305	5.35979	41.2121	5.30941	40.0313	5.3346	40.0298	5.48717	39.3051	5.13165	39.3331	5.05513			41.2121	5.30941	41.2578	4.95342	41.2608	5.35979	41.2519	5.41065	0.67	0.078	0.67	0.078
55.91	15.8046	42.4947	5.53755	42.4533	5.43631	42.4431	5.41112	42.4977	5.41065	42.446	5.48717	41.8276	5.30941	40.6482	5.3346	40.6467	5.51236	39.9221	5.2077	39.9501	4.95342			41.8276	5.30941	41.8748	5.02947	41.8777	5.35979	41.8689	5.48669	0.68	0.078	0.68	0.093
56.7324	15.9543	43.1116	5.53755	43.0703	5.48717	43.06	5.46198	43.1146	5.41065	43.0629	5.5884	42.4431	5.41112	41.2652	5.48717	41.2637	5.69011	40.539	5.15684	40.5671	5.10599			42.4431	5.41112	42.4917	5.15637	42.4947	5.4615	42.4858	5.5884	0.69	0.078	0.7	0.078
57.5569	16.2285	43.7286	5.61407	43.6858	5.58888	43.6755	5.43631	43.7315	5.61407	43.6784	5.51236	43.06	5.46198	41.8822	5.56321	41.8807	5.79183	41.1559	5.3346	41.184	5.02994			43.06	5.46198	43.1087	5.08032	43.1117	5.51236	43.1013	5.61407	0.7	0.078	0.7	0.074
58.3794	16.2285	44.3456	5.74097	44.3027	5.61407	44.2924	5.58888	44.3485	5.48717	44.2954	5.63926	43.6755	5.43631	42.4991	5.56321	42.4976	5.76663	41.7729	5.36027	41.8009	5.28375			43.6755	5.43631	43.7242	5.20722	43.7286	5.5884	43.7183	5.69011	0.71	0.078	0.71	0.078
59.2038	16.5275	44.9625	5.79182	44.9182	5.71578	44.9079	5.58888	44.9654	5.66492	44.9109	5.69011	44.2924	5.58888	43.1161	5.56321	43.1146	5.96958	42.3899	5.38546	42.4164	5.43631			44.2924	5.58888	44.3411	5.30894	44.3456	5.66445	44.3352	5.74097	0.72	0.078	0.72	0.074
60.0263	16.5275	45.5794	5.79182	45.5352	5.71578	45.5234	5.74097	45.5809	5.69011	45.5263	5.71578	44.9079	5.58888	43.733	5.74097	43.7315	5.86787	43.0068	5.43631	43.0334	5.36027			44.9079	5.58888	44.9581	5.35979	44.9625	5.61407	44.9522	5.7153	0.73	0.078	0.73	0.078
60.8507	16.8018	46.1964	5.81702	46.1507	5.74097	46.1403	5.69059	46.1979	5.69011	46.1433	5.74097	45.5234	5.74097	44.3499	5.74097	44.3485	5.94439	43.6238	5.48717	43.6503	5.30941			45.5234	5.74097	45.5751	5.38498	45.5794	5.74097	45.5677	5.86787	0.74	0.083	0.74	0.078
61.6732	16.9016	46.8133	5.94392	46.7676	5.84268	46.7558	5.79182	46.8148	5.79182	46.7588	5.79182	46.1403	5.69059	44.9669	5.79182	44.9639	6.07129	44.2393	5.53802	44.2673	5.41065			46.1403	5.69059	46.192	5.43584	46.1949	5.79182	46.1846	5.91873	0.75	0.078	0.75	0.078
62.4976	17.0261	47.4288	5.96958	47.3831	5.89354	47.3713	5.89354	47.4318	5.86787	47.3743	5.94439	46.7558	5.79182	45.5824	5.84268	45.5809	6.0461	44.8562	5.58888	44.8843	5.51236			46.7558	5.79182	46.8075	5.4615	46.8119	5.81702	46.8016	5.91873	0.76	0.078	0.76	0.078
63.3201	17.2257	48.0458	5.99477	47.9986	5.96958	47.9883	5.9192	48.0488	5.86787	47.9912	5.86787	47.3713	5.89354	46.1993	5.96958	46.1979	6.0461	45.4732	5.71578	45.5012	5.63926			47.3713	5.89354	47.4244	5.56321	47.4289	5.86787	47.4185	6.04563	0.77	0.078	0.77	0.078
64.1445	17.3004	48.6627	6.12215	48.6155	6.0461	48.6038	5.94439	48.6657	5.91873	48.6067	6.07129	47.9883	5.9192	46.8163	5.99525	46.8148	6.14734	46.0901	5.71578	46.1182	5.61407			47.9883	5.9192	48.0414	5.5884	48.0458	5.89354	48.0354	6.07129	0.78	0.078	0.78	0.078
64.967	17.5	49.2797	6.14734	49.231	6.07129	49.2207	5.99525	49.2827	5.99525	49.2237	6.02044	48.6038	5.94439	47.4333	5.96958	47.4318	6.07129	46.7071	5.91873	46.7351	5.71578			48.6038	5.94439	48.6583	5.66445	48.6628	6.07129	48.6509	6.12167	0.79	0.083	0.79	0.083
65.7915	17.5998	49.8967	6.17253	49.8479	6.12215	49.8362	6.07129	49.8996	6.0461	49.8391	6.07129	49.2207	5.99525	48.0502	6.12215	48.0487	6.32557	47.3241	5.86787	47.3521	5.89354			49.2207	5.99525	49.2753	5.66445	49.2797	5.96958	49.2679	6.17253	0.8	0.083	0.8	0.078
66.6139	17.7491	50.5136	6.22338	50.4634	6.19867	50.4517	6.12215	50.5166	6.07129	50.4546	6.14734	49.8362	6.07129	48.6672	6.12215	48.6657	6.37595	47.941	5.86787	47.9676	5.86787			49.8362	6.07129	49.8923	5.76616	49.8967	6.14734	49.8849	6.24905	0.81	0.078	0.81	0.078
67.4384	17.9235	51.1305	6.2999	51.0804	6.22386	51.0686	6.173	51.1335	6.173	51.0716	6.19819	50.4517	6.12215	49.2842	6.12215	49.2827	6.2999	48.5579	5.96958	48.5845	5.76663			50.4517	6.12215	50.5077	5.81702	50.5122	6.19819	50.5018	6.24905	0.82	0.078	0.82	0.078
68.2608	18.0233	51.7476	6.35076	51.6959	6.27471	51.6841	6.27471	51.749	6.173	51.6871	6.27424	51.0686	6.173	49.9011	6.22386	49.8996	6.40162	49.1749	6.07129	49.2015	5.79183			51.0686	6.173	51.1247	5.86787	51.1291	6.24905	51.1173	6.27424	0.83	0.078	0.83	0.078
69.0852	18.173	52.3645	6.40114	52.3128	6.35076	52.2996	6.27471	52.366	6.27471	52.304	6.2999	51.6841	6.27471	50.5181	6.2999	50.5166	6.50333	49.7919	5.96958	49.8184	5.91873			51.6841	6.27471	51.7417	5.89306	51.7461	6.24905	51.7343	6.3251	0.84	0.083	0.84	0.083
69.9077	18.3475	52.9815	6.47766	52.9283	6.37643	52.9166	6.24905	52.9829	6.27471	52.9195	6.40162	52.2996	6.27471	51.135	6.35076	51.1335	6.50333	50.4088	6.12215	50.4354	5.94439			52.2996	6.27471	52.3586	5.94392	52.3631	6.2999	52.3512	6.42681	0.85	0.083	0.85	0.078
70.7321	18.472	53.5969	6.47766	53.5453	6.40162	53.532	6.42728	53.5999	6.37595	53.5349	6.42681	52.9166	6.24905	51.7519	6.40162	51.749	6.50333	51.0243	6.24905	51.0523	5.94439			52.9166	6.24905	52.9756	6.04563	52.98	6.35076	52.9682	6.47766	0.86	0.078	0.86	0.078
71.5546	18.5471	54.2139	6.55371	54.1608	6.50333	54.1475	6.40162	54.2168	6.37595	54.1519	6.55371	53.532	6.42728	52.3674	6.47766	52.3659	6.68108	51.6413	6.27471	51.6693	5.99525			53.532	6.42728	53.5925	5.96958	53.5969	6.42681	53.5851	6.47766	0.87	0.078	0.87	0.074
72.3791	18.7463	54.8308	6.52852	54.7762	6.50333	54.7644	6.42728	54.8338	6.50333	54.7674	6.45247	54.1475	6.40162	52.9844	6.47766	52.9829	6.63023	52.2582	6.27471	52.2863	6.02044			54.1475	6.40162	54.208	6.14734	54.2139	6.452	54.2006	6.55371	0.88	0.078	0.89	0.078
73.2016	18.896	55.4478	6.68061	55.3932	6.52852	55.3799	6.52852	55.4508	6.45247	55.3829	6.60456	54.7644	6.42728	53.6013	6.52852	53.5999	6.73194	52.8752	6.27471	52.9017	6.07129			54.7644	6.42728	54.8249	6.14734	54.8308	6.50285	54.8176	6.68061	0.89	0.078	0.89	0.078
74.026	19.0205	56.0647	6.68061	56.0087	6.65589	55.9969	6.57937	56.0677	6.57937	55.9998	6.63023	55.3799	6.52852	54.2183	6.57937	54.2168	6.73194	53.4921	6.42681	53.5187	6.24905			55.38	6.52852	55.4419	6.22338	55.4478	6.60456	55.4345	6.68061	0.9	0.083	0.91	0.078
74.8485	19.1702	56.6817	6.73146	56.6256	6.68108	56.6124	6.60504	56.6847	6.57937	56.6153	6.65542	55.9969	6.57937	54.8353	6.63023	54.8338	6.88403	54.1091	6.40162	54.1357	6.35076			55.9969	6.57937	56.0589	6.3251	56.0633	6.60456	56.0514	6.70627	0.91	0.078	0.92	0.074
75.6709	19.3447	57.2987	6.80799	57.2411	6.70627	57.2278	6.70627	57.3002	6.68108	57.2323	6.73194	56.6124	6.60504	55.4522	6.73194	55.4507	6.93489	54.7261	6.52852	54.7526	6.35076			56.6124	6.60504	56.6758	6.3251	56.6802	6.65542	56.6669	6.78232	0.92	0.078	0.93	0.078
76.4954	19.3946	57.9156	6.85884	57.858	6.80799	57.8448	6.75713	57.9171	6.73194	57.8478	6.70627	57.2278	6.70627	56.0692	6.70627	56.0677	6.98574	55.343	6.42681	55.3696	6.50333			57.2278	6.70627	57.2913	6.40114	57.2972	6.65542	57.2839	6.88403	0.93	0.088	0.94	0.083
77.3178	19.569	58.5311	6.88403	58.4736	6.85884	58.4603	6.75713	58.5341	6.70627	58.4632	6.83317	57.8448	6.75713	56.6861	6.85884	56.6847	7.0366	55.9584	6.70627	55.9865	6.42681			57.8448	6.75713	57.9083	6.40114	57.9142	6.75713	57.9009	6.85836	0.94	0.088	0.95	0.083
78.1422	19.7187	59.1481	6.98574	59.0905	6.80799	59.0758	6.75713	59.151	6.96055	59.0802	6.85884	58.4603	6.75713	57.3031	6.75713	57.3016	7.08745	56.5754	6.70627	56.6034	6.63023			58.4603	6.75713	58.5252	6.52852	58.5311	6.75713	58.5178	6.88403	0.95	0.078	0.96	0.078
78.9647	19.8433	59.765	7.01093	59.706	6.93489	59.6927	6.9097	59.768	6.80799	59.6957	6.98574	59.0758	6.75713	57.9201	6.93489	57.9171	7.08745	57.1924	6.80798	57.2204	6.55418			59.0758	6.75713	59.1422	6.50285	59.1481	6.90922	59.1348	6.93489	0.96	0.078	0.96	0.078
79.7892	19.9678	60.3819	7.0366	60.3229	6.85884	60.3082	6.88451	60.385	6.93489	60.3126	6.88403	59.6927	6.9097	58.5355	6.96055	58.5341	7.18916	57.8093	6.75713	57.8374	6.63023			59.6927	6.9097	59.7591	6.68061	59.7651	6.90922	59.7503	7.08698	0.97	0.078	0.98	0.078
80.6117	20.0429	60.9989	7.0366	60.9384	7.11312	60.9237	6.98574	61.0019	6.85884	60.9281	7.11264	60.3082	6.88451	59.1525	7.0366	59.151	7.11264	58.4263	6.9097	58.4543	6.70627			60.3082	6.88451	60.3746	6.5789	60.382	6.90922	60.3672	7.0366	0.98	0.083	0.98	0.083
81.4361	20.2673	61.6159	7.13783	61.5539	7.01141	61.5407	6.98574	61.6174	7.0366	61.5436	7.0366	60.9237	6.98574	59.7694	7.0366	59.7679	7.29087	59.0433	6.88403	59.0698	6.75713			60.9237	6.98574	60.9916	6.68061	60.9974	6.98574	60.9842	7.08698	0.99	0.078	1	0.078
82.2586	20.3419	62.2328	7.1635	62.1708	7.13831	62.1561	7.08745	62.2343	7.0366	62.1606	7.1635	61.5407	6.98574	60.3864	7.0366	60.3849	7.13831	59.6602	6.96055	59.6868	6.83317			61.5407	6.98574	61.6085	6.68061	61.6144	7.11264	61.6011	7.1635	1	0.078	1	0.078
83.083	20.4916	62.8483	7.23954	62.7863	7.21435	62.7731	7.11312	62.8513	7.11264	62.776	7.13831	62.1561	7.08745	61.0033	7.13831	61.0019	7.34125	60.2757	6.9097	60.3037	6.85884			62.1561	7.08745	62.2255	6.75713	62.2314	7.0366	62.2166	7.18869	1.01	0.083	1.02	0.078
83.9055	20.6409	63.4653	7.26521	63.4033	7.24002	63.3886	7.13831	63.4682	7.11264	63.3915	7.23954	62.7731	7.11312	61.6203	7.18916	61.6188	7.31606	60.8927	7.01141	60.9207	6.9097			62.7731	7.11312	62.8424	6.75713	62.8483	7.1635	62.8336	7.2904	1.02	0.088	1.02	0.083
84.7299	20.7407	64.0822	7.31606	64.0188	7.21435	64.0041	7.1635	64.0852	7.1635	64.0084	7.23954	63.3886	7.13831	62.2373	7.21435	62.2358	7.34125	61.5096	7.11264	61.5377	6.85884			63.3886	7.13831	63.4579	6.90922	63.4653	7.11264	63.4505	7.23954	1.03	0.083	1.04	0.078
85.5523	20.9151	64.6992	7.36644	64.6357	7.36692	64.621	7.21435	64.7022	7.34125	64.6239	7.2904	64.0041	7.1635	62.8542	7.29087	62.8527	7.44297	62.1266	7.01141	62.1546	6.88403			64.0041	7.1635	64.0749	6.85836	64.0822	7.23954	64.0674	7.26521	1.04	0.083	1.05	0.088
86.3768	20.9403	65.3161	7.4173	65.2512	7.46863	65.2365	7.24002	65.3191	7.26521	65.2409	7.31606	64.621	7.21435	63.4712	7.34173	63.4697	7.41778	62.7435	7.11264	62.7716	7.0366			64.621	7.21435	64.6918	7.01093	64.6992	7.26521	64.6844	7.4173	1.05	0.078	1.06	0.083
87.1993	21.1894	65.9331	7.49382	65.8682	7.41778	65.8519	7.36692	65.9346	7.39211	65.8564	7.39211	65.2365	7.24002	64.0881	7.39211	64.0867	7.49382	63.3604	7.18916	63.3885	7.11264			65.2365	7.24002	65.3088	7.01093	65.3162	7.31606	65.2999	7.39211	1.06	0.078	1.06	0.088
88.0237	21.264	66.55	7.51901	66.4836	7.46863	66.4689	7.44297	66.5516	7.39211	66.4718	7.44297	65.8519	7.36692	64.7051	7.44297	64.7036	7.56987	63.9774	7.29087	64.004	7.13831			65.8519	7.36692	65.9257	6.98574	65.9331	7.31606	65.9168	7.49382	1.07	0.078	1.08	0.078
88.8462	21.4137	67.1655	7.49382	67.1006	7.49382	67.0844	7.44297	67.1685	7.46863	67.0888	7.46863	66.4689	7.44297	65.3206	7.49382	65.3206	7.56987	64.5944	7.31606	64.6209	7.1635			66.4689	7.44297	66.5412	7.08698	66.5486	7.31606	66.5338	7.4173	1.09	0.088	1.09	0.083
89.6706	21.5382	67.7825	7.64591	67.7161	7.51949	67.6999	7.51949	67.7854	7.41778	67.7043	7.54468	67.0844	7.44297	65.9375	7.54468	65.9361	7.64639	65.2098	7.36692	65.2379	7.18916			67.0844	7.44297	67.1582	7.1635	67.1656	7.51901	67.1508	7.54468	1.09	0.083	1.1	0.083
90.4931	21.5882	68.3995	7.67158	68.3315	7.64639	68.3168	7.54468	68.4024	7.56987	68.3198	7.62072	67.6999	7.51949	66.5545	7.54468	66.553	7.64639	65.8268	7.31606	65.8548	7.11264			67.6999	7.51949	67.7751	7.21435	67.7825	7.4173	67.7663	7.51901	1.11	0.083	1.11	0.088
91.3156	21.8125	69.0164	7.62072	68.9485	7.67158	68.9323	7.64639	69.0194	7.54468	68.9367	7.64639	68.3168	7.54468	67.1714	7.59553	67.1699	7.56987	66.4438	7.41778	66.4718	7.26521			68.3168	7.54468	68.3921	7.26521	68.3994	7.56987	68.3832	7.72243	1.11	0.078	1.12	0.083
92.14	21.9123	69.6333	7.77329	69.564	7.6212	69.5478	7.54468	69.6363	7.64639	69.5522	7.64639	68.9323	7.64639	67.7884	7.62072	67.7869	7.82414	67.0607	7.44297	67.0888	7.31606			68.9323	7.64639	69.0091	7.2904	69.0164	7.56987	69.0002	7.72243	1.13	0.088	1.13	0.083
92.9624	22.0368	70.2503	7.79848	70.1809	7.72243	70.1647	7.7481	70.2518	7.56987	70.1677	7.72243	69.5478	7.54468	68.4053	7.77329	68.4038	7.7481	67.6777	7.56987	67.7057	7.41778			69.5478	7.54468	69.6245	7.31559	69.6334	7.62072	69.6171	7.72243	1.13	0.078	1.14	0.088
93.7869	22.1618	70.8673	7.77329	70.7964	7.79895	70.7802	7.69724	70.8688	7.72243	70.7847	7.74762	70.1647	7.7481	69.0223	7.69724	69.0208	7.84933	68.2946	7.49382	68.3227	7.44297			70.1647	7.7481	70.2415	7.44297	70.2503	7.69677	70.2341	7.84933	1.15	0.083	1.15	0.088
94.6094	22.3111	71.4827	7.84933	71.4134	7.77329	71.3972	7.69724	71.4857	7.7481	71.4001	7.67158	70.7802	7.69724	69.6393	7.79895	69.6378	7.82414	68.9116	7.7481	68.9396	7.41778			70.7802	7.69724	70.8584	7.39211	70.8673	7.62072	70.8496	7.84933	1.16	0.088	1.16	0.083
95.4338	22.4855	72.0997	7.92538	72.0288	7.875	72.0127	7.82414	72.1027	7.875	72.0171	7.90019	71.3972	7.69724	70.2562	7.875	70.2547	7.84933	69.5286	7.54468	69.5566	7.51949			71.3972	7.69724	71.4754	7.44297	71.4828	7.72243	71.4665	7.82367	1.17	0.083	1.17	0.088
96.2563	22.5606	72.7167	8.05276	72.6458	7.90019	72.6281	7.875	72.7196	7.77329	72.6326	7.875	72.0127	7.82414	70.8732	7.79895	70.8717	8.02709	70.1455	7.59553	70.1736	7.51949			72.0127	7.82414	72.0923	7.5442	72.0997	7.79848	72.0834	7.92538	1.17	0.088	1.18	0.088
97.0807	22.66	73.3336	7.97624	73.2613	7.95105	73.2451	7.95105	73.3366	7.97671	73.2481	7.92586	72.6281	7.875	71.4901	8.05276	71.4887	8.05276	70.761	7.51949	70.7891	7.79848			72.6281	7.875	72.7078	7.4173	72.7167	7.84933	72.7004	7.87453	1.19	0.083	1.19	0.078
97.9032	22.8349	73.9506	8.07795	73.8783	7.95105	73.8606	7.90019	73.9536	7.92586	73.865	8.0019	73.2451	7.95105	72.1056	7.84933	72.1056	8.25618	71.3779	7.77329	71.406	7.67158			73.2451	7.95105	73.3248	7.64591	73.3336	7.82367	73.3159	8.07795	1.2	0.083	1.2	0.088
98.7257	22.8848	74.5675	8.02709	74.4937	8.05276	74.4761	8.02757	74.5705	7.92586	74.4805	7.95105	73.8606	7.90019	72.7226	8.07795	72.7226	8.20532	71.9949	7.875	72.0229	7.72243			73.8606	7.90019	73.9417	7.67158	73.9506	7.87453	73.9328	7.87453	1.21	0.088	1.21	0.088
99.5501	22.9841	75.1845	8.10314	75.1107	8.10361	75.093	7.97671	75.1874	8.02709	75.0974	8.1288	74.4761	8.02757	73.3395	8.02757	73.3381	8.30656	72.6118	7.92586	72.6399	7.875			74.4761	8.02757	74.5587	7.69677	74.5676	8.0019	74.5498	8.20485	1.22	0.083	1.21	0.098
100.373	23.2085	75.7999	8.20485	75.7262	8.12928	75.7085	8.10361	75.8029	8.07795	75.7129	8.02709	75.093	7.97671	73.9565	8.1288	73.955	8.23051	73.2288	7.95105	73.2568	7.79848			75.093	7.97671	75.1742	7.72243	75.1845	7.95105	75.1668	8.05228	1.22	0.088	1.23	0.088
98.1971	22.9594	76.4169	8.23051	76.3431	8.28137	76.3254	8.15447	76.4199	8.15447	76.3284	8.20485	75.7085	8.10361	74.5734	8.1288	74.5719	8.33222	73.8458	7.92586	73.8738	7.77329			75.7085	8.10361	75.7911	7.72243	75.8	8.05276	75.7837	8.23051	1.24	0.088	1.23	0.088
97.3746	22.9342	77.0339	8.2557	76.9586	8.10361	76.9409	8.10361	77.0368	8.15447	76.9453	8.23051	76.3254	8.15447	75.1904	8.28137	75.1889	8.23051	74.4627	7.97671	74.4908	7.92586			76.3254	8.15447	76.4081	7.79848	76.4169	8.05276	76.3992	8.20485	1.24	0.083	1.25	0.088
96.5502	22.66	77.6508	8.30656	77.5741	8.28137	77.5564	8.23051	77.6538	8.17966	77.5608	8.23051	76.9409	8.10361	75.8073	8.20532	75.8058	8.45913	75.0797	8.0019	75.1077	7.82414			76.9409	8.10361	77.0251	7.87453	77.0339	8.05276	77.0162	8.20485	1.26	0.078	1.25	0.088
95.7277	22.5606	78.2678	8.30656	78.1911	8.35789	78.1733	8.23051	78.2708	8.23051	78.1778	8.28137	77.5564	8.23051	76.4243	8.33222	76.4228	8.35741	75.6966	8.30656	75.7247	7.82414			77.5564	8.23051	77.642	7.87453	77.6508	8.17966	77.6331	8.23051	1.26	0.088	1.27	0.088
94.9052	22.3363	78.8847	8.40827	78.8065	8.35789	78.7888	8.25618	78.8877	8.28137	78.7933	8.28137	78.1733	8.23051	77.0413	8.28137	77.0398	8.50998	76.3136	8.15447	76.3402	7.92586			78.1733	8.23051	78.2575	7.92538	78.2678	8.20485	78.2501	8.40827	1.28	0.088	1.28	0.088
94.0808	22.2113	79.5017	8.43346	79.4235	8.38308	79.4043	8.28137	79.5047	8.38308	79.4087	8.40827	78.7888	8.25618	77.6582	8.35741	77.6567	8.45913	76.9291	8.17966	76.9571	8.02709			78.7888	8.25618	78.8744	8.00143	78.8848	8.23051	78.8671	8.3826	1.29	0.083	1.29	0.088
93.2584	21.9869	80.1172	8.48432	80.0389	8.45913	80.0213	8.40827	80.1216	8.35741	80.0257	8.43394	79.4043	8.28137	78.2737	8.43394	78.2737	8.58603	77.546	8.1288	77.5741	8.17966			79.4043	8.28137	79.4914	7.97624	79.5017	8.28137	79.4825	8.3826	1.3	0.088	1.3	0.088
92.4339	21.8377	80.7341	8.48432	80.6559	8.50998	80.6368	8.38308	80.7386	8.38308	80.6412	8.43394	80.0213	8.40827	78.8907	8.38308	78.8906	8.48479	78.163	8.35741	78.191	8.10361			80.0213	8.40827	80.1083	8.10314	80.1172	8.28137	80.0994	8.48432	1.31	0.088	1.31	0.088
91.6114	21.688	81.3511	8.58603	81.2714	8.48479	81.2537	8.50998	81.3541	8.45913	81.2581	8.48432	80.6368	8.38308	79.5076	8.50998	79.5076	8.61169	78.7799	8.33222	78.808	8.1288			80.6368	8.38308	80.7238	8.10314	80.7342	8.40827	80.7164	8.43346	1.32	0.088	1.32	0.093
90.7869	21.5135	81.9681	8.56084	81.8883	8.63688	81.8692	8.53565	81.971	8.48479	81.8736	8.53517	81.2537	8.50998	80.1246	8.45913	80.1246	8.81464	79.3969	8.25618	79.4249	8.25618			81.2537	8.50998	81.3408	8.15399	81.3511	8.3826	81.3334	8.56036	1.33	0.088	1.33	0.093
89.9645	21.264	82.585	8.73859	82.5038	8.61169	82.4847	8.56084	82.588	8.58603	82.4906	8.61169	81.8692	8.53565	80.7415	8.58603	80.74	8.81464	80.0138	8.40827	80.0419	8.33222			81.8692	8.53565	81.9577	8.17966	81.9681	8.43346	81.9503	8.50998	1.34	0.083	1.34	0.088
89.1401	21.0896	83.2019	8.68774	83.1208	8.63688	83.1016	8.63688	83.2049	8.58603	83.1061	8.61169	82.4847	8.56084	81.3584	8.56084	81.357	8.94202	80.6308	8.50998	80.6574	8.33222			82.4847	8.56084	82.5747	8.17966	82.585	8.50998	82.5658	8.66207	1.35	0.093	1.35	0.088
88.3176	20.9902	83.8189	8.68774	83.7363	8.63688	83.7171	8.5865	83.8219	8.66255	83.7215	8.68774	83.1016	8.63688	81.9754	8.68774	81.9739	8.91635	81.2478	8.45913	81.2743	8.33222			83.1016	8.63688	83.1917	8.35741	83.202	8.50998	83.1828	8.66207	1.36	0.083	1.36	0.093
87.4932	20.716	84.4344	8.76378	84.3517	8.81511	84.3341	8.68774	84.4388	8.63688	84.3385	8.68774	83.7171	8.5865	82.5924	8.63688	82.5909	9.01806	81.8632	8.43394	81.8913	8.48479			83.7171	8.5865	83.8071	8.33175	83.8189	8.50998	83.7997	8.71293	1.37	0.088	1.37	0.093
86.6707	20.6409	85.0513	8.81464	84.9687	8.76426	84.9496	8.66255	85.0558	8.73859	84.9539	8.76378	84.3341	8.68774	83.2093	8.73859	83.2078	9.06892	82.4802	8.68774	82.5082	8.43394			84.3341	8.68774	84.4241	8.40827	84.4359	8.61122	84.4167	8.63688	1.38	0.083	1.38	0.088
85.8463	20.4165	85.6683	8.83983	85.5842	8.8403	85.565	8.78945	85.6727	8.78945	85.5709	8.8403	84.9496	8.66255	83.8263	8.76426	83.8248	8.96721	83.0972	8.63688	83.1252	8.58603			84.9496	8.66255	85.0411	8.35741	85.0514	8.66207	85.0337	8.76378	1.39	0.093	1.39	0.093
85.0238	20.3167	86.2853	8.83983	86.2011	8.86549	86.182	8.73859	86.2882	8.78945	86.1864	8.76378	85.565	8.78945	84.4418	8.8403	84.4418	9.09411	83.7141	8.78945	83.7422	8.61169			85.565	8.78945	85.658	8.45913	85.6683	8.61122	85.6491	8.83983	1.4	0.088	1.4	0.093
84.1993	20.0177	86.9022	8.9924	86.8166	8.94202	86.7974	8.86549	86.9052	8.94202	86.8019	8.89116	86.182	8.73859	85.0587	8.89116	85.0587	9.01806	84.3311	8.7134	84.3591	8.50998			86.182	8.73859	86.2749	8.43346	86.2853	8.81464	86.2661	8.83983	1.41	0.093	1.41	0.088
83.3768	19.9678	87.5192	8.96721	87.4336	8.99287	87.4144	8.91635	87.5222	8.91635	87.4188	8.94154	86.7974	8.86549	85.6757	8.81464	85.6757	9.17063	84.948	8.81464	84.9761	8.7134			86.7974	8.86549	86.8904	8.50951	86.9022	8.68774	86.8831	8.78897	1.42	0.093	1.43	0.088
82.5544	19.7687	88.1361	8.9924	88.0491	8.99287	88.0299	8.94202	88.1391	8.91635	88.0343	8.96721	87.4144	8.91635	86.2927	8.91635	86.2926	9.24667	85.565	8.8403	85.5916	8.81464			87.4144	8.91635	87.5074	8.56036	87.5192	8.78897	87.5	8.91635	1.43	0.093	1.43	0.093
81.73	19.6189	88.7531	9.06844	88.666	9.09458	88.6454	8.94202	88.7561	8.9924	88.6513	8.96721	88.0299	8.94202	86.9096	9.01806	86.9081	9.14496	86.1804	8.78945	86.2085	8.76378			88.0299	8.94202	88.1243	8.63688	88.1362	8.81464	88.1169	8.91635	1.44	0.088	1.45	0.093
80.9075	19.3694	89.3686	9.1193	89.2815	9.09458	89.2623	9.06892	89.373	8.9924	89.2668	9.11977	88.6454	8.94202	87.5266	9.04325	87.5251	9.29753	86.7974	8.68774	86.8254	8.56084			88.6454	8.94202	88.7413	8.66207	88.7516	8.89068	88.7324	8.96721	1.45	0.088	1.45	0.093
80.0831	19.2449	89.9855	9.1193	89.8984	9.14496	89.8778	9.04373	89.9899	9.06892	89.8822	9.01806	89.2623	9.06892	88.1435	9.01806	88.142	9.19582	87.4144	8.78945	87.4424	8.81464			89.2623	9.06892	89.3583	8.68774	89.3686	8.91635	89.3494	9.06844	1.46	0.088	1.46	0.098
79.2606	19.0704	90.6024	9.27186	90.5139	9.11977	90.4948	9.06892	90.6069	9.09411	90.4992	9.22101	89.8778	9.04373	88.759	9.09411	88.759	9.14496	88.0313	8.8403	88.0594	8.8403			89.8778	9.04373	89.9737	8.71293	89.9856	8.94154	89.9663	9.04325	1.47	0.088	1.47	0.093
78.4362	18.9459	91.2194	9.19582	91.1309	9.17063	91.1102	9.17063	91.2224	9.14496	91.1147	9.19582	90.4948	9.06892	89.3759	9.19582	89.3759	9.29753	88.6483	8.94202	88.6763	8.76378			90.4948	9.06892	90.5907	8.76378	90.6025	8.94154	90.5833	9.04325	1.48	0.088	1.48	0.088
77.6137	18.7215	91.8364	9.27186	91.7463	9.29753	91.7257	9.24667	91.8393	9.09411	91.7316	9.19582	91.1102	9.17063	89.9929	9.14496	89.9929	9.34838	89.2652	8.96721	89.2933	8.78945			91.1102	9.17063	91.2077	8.81464	91.2194	9.01806	91.1988	9.06844	1.49	0.093	1.49	0.093
76.7892	18.5471	92.4533	9.32272	92.3618	9.29753	92.3427	9.14496	92.4563	9.27186	92.3471	9.19582	91.7257	9.24667	90.6098	9.19582	90.6098	9.39924	89.8822	9.01806	89.9102	9.01806			91.7257	9.24667	91.8246	8.86549	91.8364	9.09411	91.8157	9.22101	1.5	0.093	1.5	0.093
75.9667	18.3974	93.0703	9.34791	92.9788	9.32319	92.9582	9.27234	93.0733	9.24667	92.9626	9.32272	92.3427	9.14496	91.2268	9.27234	91.2268	9.39924	90.4992	9.01806	90.5272	8.86549			92.3427	9.14496	92.4416	8.83983	92.4534	9.06844	92.4327	9.14496	1.51	0.088	1.51	0.093
75.1423	18.2477	93.6873	9.37357	93.5943	9.34838	93.5737	9.32319	93.6902	9.32272	93.5796	9.34838	92.9582	9.27234	91.8438	9.32272	91.8438	9.42443	91.1146	9.27186	91.1427	8.96721			92.9582	9.27234	93.0571	8.91635	93.0688	9.1193	93.0497	9.22101	1.52	0.088	1.52	0.093
74.3199	18.0984	94.3027	9.44962	94.2112	9.45009	94.1906	9.32319	94.3072	9.42443	94.195	9.29753	93.5737	9.32319	92.4607	9.32272	92.4607	9.47529	91.7316	9.24667	91.7596	9.01806			93.5737	9.32319	93.674	9.01759	93.6858	9.24667	93.6666	9.29705	1.53	0.088	1.53	0.083
73.4954	17.8988	94.9197	9.42443	94.8267	9.45009	94.8061	9.45009	94.9241	9.34838	94.812	9.47529	94.1906	9.32319	93.0777	9.37357	93.0762	9.577	92.3486	9.34838	92.3766	9.09411			94.1906	9.32319	94.2909	9.01759	94.3028	9.24667	94.2821	9.29705	1.54	0.093	1.54	0.093
72.673	17.6744	95.5367	9.52614	95.4437	9.55181	95.4231	9.39924	95.5411	9.50048	95.4274	9.39924	94.8061	9.45009	93.6932	9.45009	93.6932	9.50048	92.9655	9.32272	92.9936	9.27186			94.8061	9.45009	94.9079	9.01759	94.9197	9.27186	94.8991	9.29705	1.55	0.088	1.56	0.098
71.8486	17.5	96.1536	9.57652	96.0592	9.50095	96.0385	9.47529	96.1565	9.42443	96.0429	9.55133	95.4231	9.39924	94.3101	9.37357	94.3101	9.577	93.5824	9.32272	93.6105	9.04325			95.4231	9.39924	95.5248	9.04325	95.5367	9.29705	95.516	9.50048	1.56	0.093	1.56	0.093
71.0261	17.3755	96.7706	9.55133	96.6746	9.65304	96.654	9.52614	96.7736	9.577	96.6599	9.55133	96.0385	9.47529	94.9271	9.60219	94.9271	9.62785	94.1994	9.19582	94.2274	9.22148			96.0385	9.47529	96.1418	9.19582	96.1536	9.37357	96.1329	9.39876	1.57	0.083	1.57	0.098
70.2036	17.201	97.3875	9.7039	97.2916	9.7039	97.2709	9.55181	97.3905	9.52614	97.2754	9.577	96.654	9.52614	95.5441	9.50095	95.544	9.72909	94.8164	9.37357	94.8444	9.29753			96.654	9.52614	96.7573	9.14496	96.7706	9.39876	96.7499	9.55133	1.58	0.088	1.58	0.098
69.3791	17.0014	98.0045	9.7039	97.9071	9.62785	97.8864	9.60219	98.0075	9.65304	97.8923	9.67823	97.2709	9.55181	96.161	9.55133	96.161	9.65304	95.4333	9.42443	95.4614	9.37357			97.2709	9.55181	97.3743	9.19582	97.3861	9.39876	97.3654	9.47529	1.59	0.093	1.6	0.093
68.5566	16.8018	98.6214	9.7039	98.524	9.72956	98.5019	9.67871	98.6244	9.60219	98.5078	9.67823	97.8864	9.60219	96.7779	9.65304	96.7779	9.90732	96.0503	9.29753	96.0768	9.22148			97.8864	9.60219	97.9912	9.22101	98.003	9.39876	97.9823	9.52567	1.6	0.093	1.6	0.093
67.7322	16.7024	99.2369	9.75475	99.1395	9.75475	99.1189	9.7039	99.2413	9.67871	99.1233	9.7039	98.5019	9.67871	97.3949	9.65304	97.3949	9.90732	96.6658	9.47529	96.6938	9.32272			98.5019	9.67871	98.6082	9.29705	98.6199	9.47529	98.5993	9.55133	1.61	0.088	1.62	0.098
66.9098	16.4781	99.8538	9.7039	99.7564	9.8308	99.7343	9.65304	99.8583	9.7039	99.7402	9.67823	99.1189	9.7039	98.0118	9.7039	98.0118	9.90732	97.2827	9.42443	97.3108	9.37357			99.1189	9.7039	99.2237	9.32272	99.2369	9.50048	99.2162	9.55133	1.62	0.093	1.62	0.093
66.0853	16.3531	100.471	9.88165	100.372	9.75475	100.35	9.75475	100.475	9.75475	100.356	9.80561	99.7343	9.65304	98.6288	9.75475	98.6273	9.9577	97.8997	9.62785	97.9277	9.42443			99.7343	9.65304	99.8406	9.37357	99.8539	9.57652	99.8332	9.65304	1.63	0.093	1.64	0.093
65.2629	16.1786	98.8827	9.7039	100.987	9.88165	100.967	9.80561	101.092	9.85646	100.973	9.8308	100.35	9.75475	99.2443	9.8308	99.2443	10.0342	98.5166	9.67871	98.5447	9.55133			100.35	9.75475	100.458	9.39876	100.471	9.52567	100.449	9.65304	1.64	0.093	1.64	0.103
64.4404	15.9543	98.2672	9.72909	101.604	9.90732	101.582	9.90732	101.709	9.77994	101.588	9.85646	100.967	9.80561	99.8612	9.75475	99.8612	10.0086	99.1336	9.77994	99.1616	9.37357			100.967	9.80561	101.075	9.44962	101.088	9.65304	101.066	9.77994	1.65	0.093	1.66	0.093
63.616	15.7799	97.6502	9.62738	102.22	9.90732	102.198	9.8308	102.326	9.93251	102.204	9.93251	101.582	9.90732	100.478	9.8308	100.478	9.9577	99.7506	9.62785	99.7786	9.47529			101.582	9.90732	101.691	9.47481	101.705	9.60219	101.683	9.67823	1.66	0.088	1.66	0.093
62.7935	15.6301	97.0333	9.60219	102.837	10.009	102.815	9.93251	102.942	9.85646	102.821	9.9577	102.198	9.8308	101.095	9.90732	101.095	10.0086	100.368	9.65304	100.394	9.60219			102.198	9.8308	102.307	9.44962	102.32	9.7039	102.3	9.77994	1.67	0.093	1.68	0.093
61.969	15.431	96.4163	9.62738	103.452	10.0599	103.43	10.009	103.559	9.9577	103.436	10.0086	102.815	9.93251	101.712	9.88165	101.712	10.1868	100.984	9.75475	101.011	9.7039			102.815	9.93251	102.924	9.57652	102.937	9.8308	102.915	9.85599	1.68	0.093	1.68	0.098
61.1465	15.2813	95.7994	9.55133	104.069	10.0599	104.047	9.98337	104.175	10.0342	104.052	9.9577	103.43	10.009	102.329	9.98337	102.329	10.1611	101.6	9.72909	101.628	9.60219			103.43	10.009	103.541	9.52567	103.554	9.75428	103.532	9.88165	1.69	0.093	1.7	0.098
60.3221	15.1315	95.1824	9.52614	104.685	10.1359	104.663	10.1103	104.793	10.0086	104.668	10.1863	104.047	9.98337	102.946	10.0342	102.946	10.0594	102.217	9.72909	102.245	9.8308			104.047	9.98337	104.158	9.57652	104.171	9.85599	104.149	9.88165	1.7	0.093	1.7	0.098
59.4997	14.8573	94.567	9.39876	105.302	10.1868	105.278	9.98337	105.409	10.1359	105.284	10.0086	104.663	10.1103	103.563	10.0342	103.563	10.1103	102.834	9.80561	102.862	9.72909			104.663	10.1103	104.775	9.75428	104.788	9.80513	104.766	10.0086	1.71	0.093	1.71	0.093
58.6752	14.6828	93.95	9.44962	105.917	10.0851	105.895	10.1868	106.026	10.1103	105.901	10.1863	105.278	9.98337	104.178	10.0594	104.18	10.3645	103.451	9.72909	103.479	9.65304			105.278	9.98337	105.39	9.67823	105.405	9.90684	105.381	9.88165	1.72	0.093	1.72	0.093
57.8528	14.5835	93.333	9.37357	106.533	10.3389	106.511	10.1103	106.643	10.0851	106.516	10.212	105.895	10.1868	104.795	10.1103	104.795	10.2372	104.068	9.80561	104.096	9.67871			105.895	10.1868	106.007	9.65304	106.022	9.90684	105.998	10.0337	1.73	0.093	1.73	0.093
57.0283	14.334	92.7161	9.32272	107.15	10.3137	107.126	10.2376	107.26	10.212	107.132	10.1355	106.511	10.1103	105.412	10.212	105.412	10.3137	104.685	10.0342	104.711	9.93251			106.511	10.1103	106.624	9.80513	106.637	9.90684	106.615	10.1103	1.74	0.093	1.74	0.098
56.2059	14.1343	92.0991	9.27186	107.765	10.2885	107.743	10.212	107.877	10.212	107.749	10.3645	107.126	10.2376	106.029	10.212	106.029	10.3897	105.302	10.1103	105.328	10.0594			107.126	10.2376	107.241	9.77994	107.254	10.0337	107.232	10.0594	1.75	0.093	1.75	0.098
55.3814	14.0098	91.4822	9.22101	108.382	10.3897	108.358	10.3137	108.494	10.2628	108.364	10.288	107.743	10.212	106.646	10.2376	106.646	10.3389	105.919	10.1359	105.945	10.0594			107.743	10.212	107.857	9.85599	107.871	9.98337	107.849	10.1103	1.76	0.093	1.76	0.098
54.5589	13.8354	90.8652	9.1193	108.998	10.3897	108.975	10.3389	109.11	10.3389	108.98	10.3137	108.358	10.3137	107.263	10.2628	107.263	10.5166	106.534	10.1103	106.562	10.0594			108.358	10.3137	108.474	9.93203	108.488	10.0846	108.465	10.1103	1.77	0.093	1.77	0.098
53.7365	13.6609	90.2497	9.14496	109.614	10.4663	109.591	10.3389	109.727	10.3645	109.597	10.3897	108.975	10.3389	107.88	10.2376	107.88	10.4154	107.151	10.1359	107.179	9.90732			108.975	10.3389	109.09	9.90684	109.105	10.1103	109.082	10.1863	1.78	0.098	1.79	0.098
52.912	13.4366	89.6328	9.14496	110.23	10.4915	110.206	10.4663	110.344	10.3389	110.212	10.4658	109.591	10.3389	108.497	10.4154	108.497	10.4406	107.768	10.1611	107.796	10.0594			109.591	10.3389	109.707	9.98289	109.722	10.1355	109.699	10.212	1.79	0.098	1.79	0.098
52.0896	13.2621	89.0158	8.96721	110.847	10.4663	110.823	10.3897	110.961	10.5166	110.829	10.3897	110.206	10.4663	109.113	10.3645	109.114	10.4658	108.385	10.1103	108.413	10.0851			110.206	10.4663	110.324	9.98289	110.339	10.1863	110.316	10.2372	1.8	0.093	1.8	0.098
51.2651	13.0625	88.3988	8.9924	111.462	10.6183	111.439	10.4914	111.578	10.4154	111.445	10.4406	110.823	10.3897	109.73	10.4154	109.731	10.4406	109.002	10.2628	109.03	10.0342			110.823	10.3897	110.94	10.0086	110.955	10.288	110.931	10.288	1.81	0.093	1.81	0.103
50.4427	12.8881	87.7819	8.91635	112.079	10.5675	112.054	10.4663	112.195	10.5675	112.06	10.4915	111.439	10.4914	110.347	10.4663	110.347	10.5932	109.619	10.3897	109.645	10.1103			111.439	10.4915	111.557	10.0337	111.572	10.212	111.548	10.3641	1.82	0.093	1.83	0.093
49.6182	12.6637	87.1649	8.94154	112.695	10.644	112.671	10.5423	112.811	10.5166	112.677	10.6183	112.054	10.4663	110.964	10.4663	110.963	10.4914	110.236	10.288	110.262	10.288			112.054	10.4663	112.174	10.1355	112.189	10.2624	112.165	10.3132	1.83	0.098	1.83	0.093
48.7958	12.4893	86.548	8.83983	113.312	10.6183	113.287	10.644	113.428	10.5932	113.293	10.5166	112.671	10.5423	111.58	10.4663	111.58	10.5423	110.853	10.3897	110.879	10.3645			112.671	10.5423	112.791	10.1611	112.806	10.4658	112.782	10.4658	1.84	0.088	1.85	0.098
47.9713	12.3647	85.931	8.83983	113.927	10.7709	113.902	10.644	114.044	10.6183	113.908	10.6435	113.287	10.644	112.197	10.5932	112.197	10.6183	111.468	10.4406	111.496	10.288			113.287	10.644	113.408	10.1863	113.422	10.2372	113.397	10.3641	1.85	0.093	1.85	0.098
47.1488	12.0653	85.3156	8.71293	114.544	10.6692	114.519	10.644	114.661	10.6183	114.525	10.7201	113.902	10.644	112.814	10.5675	112.814	10.5932	112.085	10.4914	112.113	10.3645			113.902	10.644	114.023	10.2115	114.039	10.491	114.014	10.5166	1.86	0.098	1.87	0.098
46.3244	11.916	84.6986	8.76378	115.16	10.847	115.135	10.7961	115.278	10.7201	115.141	10.6944	114.519	10.644	113.431	10.644	113.431	10.6944	112.702	10.4658	112.73	10.4406			114.519	10.644	114.64	10.3132	114.656	10.4149	114.631	10.491	1.87	0.098	1.87	0.098
45.5019	11.7416	84.0816	8.58603	115.777	10.847	115.752	10.6949	115.895	10.8218	115.757	10.7709	115.135	10.7961	114.048	10.7201	114.048	10.7452	113.319	10.5932	113.346	10.4658			115.135	10.7961	115.257	10.2624	115.272	10.4658	115.248	10.5675	1.88	0.098	1.89	0.103
44.6775	11.4921	83.4647	8.66207	116.392	10.847	116.367	10.7457	116.512	10.847	116.373	10.7709	115.752	10.6949	114.665	10.6183	114.665	10.7709	113.936	10.4658	113.963	10.5423			115.752	10.6949	115.874	10.2624	115.889	10.5675	115.864	10.5675	1.89	0.093	1.89	0.103
43.855	11.3176	82.8477	8.61122	117.008	10.9235	116.983	10.8978	117.129	10.7453	116.988	10.847	116.367	10.7457	115.281	10.8218	115.282	10.9487	114.553	10.7709	114.58	10.4406			116.367	10.7457	116.491	10.491	116.506	10.4658	116.481	10.7196	1.9	0.098	1.91	0.098
43.0306	11.1931	82.2308	8.53517	117.625	10.9235	117.599	10.847	117.746	10.8978	117.605	10.923	116.983	10.8978	115.898	10.8218	115.898	10.847	115.17	10.6183	115.197	10.4914			116.983	10.8978	117.107	10.3389	117.123	10.5675	117.098	10.6944	1.91	0.098	1.92	0.103
42.2081	10.8937	81.6138	8.43346	118.24	11.0252	118.215	10.9235	118.363	10.923	118.221	10.8978	117.599	10.847	116.515	10.7709	116.515	10.8978	115.787	10.5932	115.814	10.4154			117.6	10.847	117.723	10.5166	117.74	10.6435	117.715	10.7704	1.92	0.088	1.93	0.103
41.3837	10.7943	80.9968	8.45913	118.857	11.0252	118.83	10.9487	118.98	10.9487	118.836	10.9739	118.215	10.9235	117.132	10.9235	117.132	10.8726	116.402	10.6692	116.43	10.5423			118.215	10.9235	118.34	10.4658	118.357	10.5927	118.332	10.6944	1.93	0.098	1.94	0.098
40.5612	10.4949	80.3814	8.43346	119.472	11.1521	119.447	10.9235	119.595	10.9995	119.453	11.0247	118.83	10.9487	117.749	10.7961	117.749	11.1012	117.019	10.6183	117.047	10.6944			118.83	10.9487	118.957	10.5418	118.972	10.6944	118.947	10.7704	1.94	0.093	1.95	0.103
39.7367	10.2957	79.7644	8.35741	120.089	11.0756	120.063	11.0756	120.212	10.9739	120.069	11.0247	119.447	10.9235	118.365	10.9739	118.365	10.9739	117.636	10.644	117.664	10.6183			119.447	10.9235	119.574	10.5927	119.589	10.6183	119.564	10.7961	1.96	0.098	1.96	0.103
38.9143	10.0714	79.1474	8.28137	120.705	11.2029	120.68	11.1012	120.829	11.0504	120.686	11.0247	120.063	11.0756	118.982	10.9235	118.982	11.1012	118.253	10.7961	118.28	10.5932			120.063	11.0756	120.19	10.5675	120.206	10.7704	120.181	10.8721	1.96	0.098	1.97	0.103
38.0899	9.89646	78.5305	8.2557	121.322	11.1264	121.295	11.0247	121.446	11.1521	121.301	11.2025	120.68	11.1012	119.599	10.9235	119.599	10.9739	118.87	10.8978	118.897	10.7452			120.68	11.1012	120.807	10.5927	120.823	10.7704	120.798	10.8213	1.97	0.103	1.98	0.098
37.2674	9.64739	77.9136	8.23051	121.937	11.2281	121.911	11.2029	122.063	11.0756	121.917	11.1264	121.295	11.0247	120.216	10.9995	120.216	11.1773	119.487	10.9739	119.514	10.9487			121.295	11.0247	121.424	10.6944	121.44	10.7961	121.413	10.923	1.98	0.103	1.99	0.103
36.443	9.44776	77.2966	8.23051	122.554	11.3042	122.528	11.2029	122.68	11.2281	122.534	11.1516	121.911	11.2029	120.833	11.0247	120.833	11.1521	120.104	10.923	120.131	10.847			121.911	11.2029	122.041	10.6435	122.057	10.847	122.03	10.9482	1.99	0.098	2	0.103
35.6205	9.19869	76.6796	8.10314	123.17	11.279	123.143	11.2538	123.297	11.2281	123.149	11.279	122.528	11.2029	121.449	11.0756	121.45	11.1521	120.721	10.8978	120.748	10.8978			122.528	11.2029	122.658	10.7196	122.674	10.999	122.647	10.999	2	0.093	2	0.108
34.7961	9.04897	76.0642	8.02709	123.787	11.3807	123.759	11.3298	123.914	11.2533	123.765	11.2281	123.143	11.2538	122.066	11.1264	122.067	11.279	121.337	11.0756	121.365	10.8218			123.143	11.2538	123.273	10.7196	123.289	10.8721	123.264	11.0756	2.01	0.098	2.02	0.098
33.9736	8.84981	75.4472	8.02709	124.402	11.3807	124.376	11.355	124.531	11.3042	124.382	11.4059	123.759	11.3298	122.683	11.2281	122.683	11.2025	121.954	10.923	121.982	10.9739			123.759	11.3299	123.89	10.847	123.906	10.923	123.881	11.0756	2.02	0.098	2.03	0.103
33.1491	8.55037	74.8302	7.95105	125.018	11.5076	124.991	11.279	125.148	11.3807	124.997	11.3802	124.376	11.355	123.3	11.1012	123.3	11.2533	122.57	10.9739	122.599	10.847			124.376	11.355	124.507	10.8213	124.523	10.9739	124.497	11.1008	2.03	0.098	2.04	0.103
32.3267	8.40112	74.2133	7.90019	125.635	11.3807	125.608	11.3807	125.765	11.3042	125.613	11.3042	124.991	11.279	123.917	11.355	123.917	11.3042	123.188	11.0756	123.216	10.8978			124.991	11.279	125.124	10.8721	125.14	11.0499	125.114	11.2533	2.04	0.098	2.05	0.103
31.5022	8.10168	73.5963	7.87453	126.25	11.4824	126.224	11.4316	126.38	11.4819	126.23	11.355	125.608	11.3807	124.534	11.2029	124.534	11.3807	123.804	11.0247	123.831	11.1773			125.608	11.3807	125.739	10.7704	125.757	11.0499	125.731	11.1264	2.05	0.103	2.06	0.103
30.6797	7.90252	72.9794	7.84933	126.867	11.5837	126.839	11.4567	126.997	11.4059	126.845	11.5585	126.224	11.4316	125.151	11.3042	125.15	11.3807	124.421	11.2533	124.448	11.0504			126.224	11.4316	126.356	10.923	126.374	11.0499	126.348	11.2533	2.06	0.103	2.07	0.103
29.8553	7.7528	72.3624	7.72243	127.483	11.6093	127.456	11.5836	127.614	11.4819	127.46	11.4819	126.839	11.4567	125.767	11.3298	125.767	11.4819	125.038	11.4311	125.065	11.2025			126.839	11.4567	126.973	10.9739	126.991	11.1264	126.963	11.3042	2.07	0.098	2.08	0.103
29.0329	7.40392	71.7454	7.72243	128.1	11.7362	128.071	11.4824	128.231	11.5328	128.077	11.5076	127.456	11.5836	126.384	11.3807	126.384	11.4819	125.655	11.355	125.682	11.1264			127.456	11.5837	127.59	10.999	127.607	11.1264	127.58	11.2533	2.09	0.103	2.09	0.103
28.2084	7.17957	71.13	7.59553	128.715	11.6093	128.689	11.5585	128.848	11.5837	128.693	11.5837	128.071	11.4824	127.001	11.4059	127.001	11.5837	126.271	11.5328	126.299	11.1773			128.071	11.4824	128.207	10.999	128.224	11.2025	128.197	11.3294	2.1	0.103	2.1	0.103
27.386	6.95522	70.513	7.64591	129.332	11.7362	129.304	11.711	129.465	11.5585	129.308	11.5585	128.689	11.5585	127.617	11.4316	127.618	11.5585	126.888	11.3298	126.916	11.1521			128.689	11.5585	128.823	11.1008	128.84	11.2277	128.814	11.4059	2.11	0.093	2.11	0.103
26.5615	6.78078	69.8961	7.59553	129.947	11.6854	129.919	11.6093	130.082	11.6597	129.925	11.6854	129.304	11.711	128.234	11.4819	128.234	11.5585	127.505	11.355	127.533	11.3042			129.304	11.711	129.44	11.1008	129.457	11.3042	129.429	11.4059	2.11	0.098	2.12	0.103
25.7391	6.48134	69.2791	7.56987	130.564	11.7362	130.536	11.6854	130.699	11.6854	130.541	11.6345	129.919	11.6093	128.851	11.4316	128.851	11.7362	128.122	11.4059	128.15	11.2281			129.919	11.6093	130.057	11.0499	130.074	11.3042	130.046	11.4059	2.13	0.103	2.13	0.103
24.9146	6.257	68.6622	7.51901	131.18	11.914	131.152	11.7614	131.316	11.6854	131.158	11.7614	130.536	11.6854	129.468	11.6345	129.468	11.8631	128.739	11.5076	128.765	11.3807			130.536	11.6854	130.674	11.1768	130.691	11.3294	130.663	11.5836	2.14	0.098	2.14	0.108
24.0921	6.08256	68.0452	7.44297	131.795	11.8631	131.767	11.7871	131.933	11.7105	131.773	11.7871	131.152	11.7614	130.085	11.5328	130.085	11.7614	129.356	11.6854	129.382	11.4311			131.152	11.7614	131.289	11.1264	131.308	11.3294	131.28	11.4311	2.15	0.098	2.15	0.108
23.2677	5.70849	67.4282	7.4173	132.412	11.8631	132.384	11.7614	132.548	11.8631	132.389	11.7614	131.767	11.7871	130.702	11.5836	130.702	11.8123	129.972	11.6093	129.999	11.355			131.767	11.7871	131.906	11.2277	131.924	11.4563	131.896	11.6849	2.16	0.103	2.16	0.103
22.4452	5.53405	66.8128	7.36644	133.028	11.9905	133	11.8379	133.165	11.8379	133.006	11.8883	132.384	11.7614	131.319	11.6854	131.319	11.8123	130.589	11.6854	130.616	11.5585			132.384	11.7614	132.523	11.2025	132.541	11.4311	132.513	11.4311	2.17	0.103	2.17	0.103
21.6209	5.33489	66.1958	7.34125	133.645	11.9648	133.617	11.914	133.782	11.8883	133.621	11.8375	133	11.8379	131.936	11.6854	131.936	11.914	131.206	11.5585	131.233	11.5837			133	11.8379	133.14	11.2785	133.158	11.5071	133.13	11.558	2.18	0.098	2.18	0.103
20.7984	4.98554	65.5788	7.26521	134.26	12.0157	134.232	11.9648	134.399	11.9392	134.237	11.9392	133.617	11.914	132.553	11.6602	132.553	11.8883	131.822	11.6345	131.85	11.4311			133.617	11.914	133.757	11.3294	133.775	11.5328	133.747	11.6345	2.19	0.098	2.19	0.108
19.9759	4.8111	64.9619	7.18869	134.877	12.0409	134.849	11.9648	135.016	11.9392	134.854	11.914	134.232	11.9648	133.17	11.7362	133.169	11.9392	132.439	11.5585	132.467	11.5328			134.232	11.9648	134.372	11.2785	134.392	11.558	134.362	11.6849	2.2	0.098	2.2	0.103
19.1515	4.51213	64.3449	7.1635	135.493	12.0665	135.465	11.9648	135.633	11.99	135.469	11.99	134.849	11.9648	133.785	11.7614	133.786	11.9648	133.056	11.8631	133.084	11.5585			134.849	11.9648	134.989	11.4054	135.009	11.6088	134.979	11.7614	2.21	0.103	2.21	0.103
18.329	4.28778	63.728	7.1635	136.108	12.1426	136.08	12.0157	136.25	12.0409	136.085	11.99	135.465	11.9648	134.402	11.7614	134.403	11.99	133.673	11.7614	133.699	11.7871			135.465	11.9648	135.606	11.355	135.626	11.6597	135.596	11.7106	2.22	0.103	2.22	0.103
17.5046	3.98834	63.1111	7.08745	136.725	12.1934	136.697	12.1174	136.867	12.0917	136.702	12.0917	136.08	12.0157	135.019	11.8631	135.019	12.0917	134.29	11.7871	134.316	11.6345			136.08	12.0157	136.223	11.4563	136.241	11.6345	136.213	11.8631	2.23	0.103	2.23	0.103
16.6821	3.78918	62.4956	7.0366	137.341	12.1426	137.313	12.0917	137.484	12.0917	137.317	12.0409	136.697	12.1174	135.636	11.8631	135.636	12.0665	134.907	11.8123	134.933	11.8631			136.697	12.1174	136.84	11.5328	136.858	11.7357	136.83	11.6597	2.24	0.103	2.23	0.108
15.8577	3.48974	61.8786	6.93489	137.958	12.2951	137.93	12.1934	138.101	12.1174	137.934	12.1678	137.313	12.0917	136.253	11.914	136.253	12.1678	135.524	11.9648	135.55	11.6854			137.313	12.0917	137.456	11.4311	137.475	11.7106	137.445	11.9392	2.24	0.103	2.25	0.103
15.0352	3.21595	61.2617	6.90922	138.573	12.2191	138.545	12.1426	138.716	12.2443	138.549	12.1934	137.93	12.1934	136.87	12.0157	136.87	12.0409	136.141	11.8883	136.167	11.7614			137.93	12.1934	138.073	11.5836	138.092	11.7357	138.062	11.8631	2.26	0.098	2.26	0.103
14.2108	2.96642	60.6447	6.85884	139.19	12.2951	139.16	12.1683	139.333	12.2443	139.165	12.2443	138.545	12.1426	137.487	12.0157	137.487	12.1174	136.758	12.0157	136.784	11.8123			138.545	12.1426	138.69	11.5071	138.709	11.8375	138.679	11.99	2.26	0.103	2.27	0.108
13.3883	2.54244	60.0277	6.75713	139.805	12.4221	139.777	12.2952	139.95	12.2443	139.782	12.2695	139.16	12.1683	138.104	12.0157	138.104	12.3203	137.373	12.0917	137.401	11.7871			139.161	12.1683	139.307	11.7106	139.326	11.8883	139.296	11.9392	2.28	0.103	2.28	0.113
12.5638	2.4431	59.4108	6.73146	140.421	12.3969	140.393	12.3712	140.567	12.3203	140.397	12.2186	139.777	12.2952	138.721	12.0665	138.721	12.2186	137.99	11.8379	138.017	11.8379			139.777	12.2951	139.922	11.5836	139.943	11.8375	139.912	11.99	2.28	0.103	2.29	0.108
11.7414	2.04431	58.7938	6.70627	141.038	12.5238	141.01	12.3712	141.184	12.3964	141.014	12.2951	140.393	12.3712	139.336	12.0917	139.338	12.2952	138.607	12.0917	138.633	12.0157			140.393	12.3712	140.539	11.7614	140.558	11.9392	140.529	12.0661	2.3	0.103	2.3	0.103
10.9169	1.79478	58.1783	6.68061	141.653	12.4221	141.625	12.3969	141.801	12.3712	141.63	12.3712	141.01	12.3712	139.953	12.1934	139.954	12.1678	139.224	12.1174	139.25	11.99			141.01	12.3712	141.156	11.7357	141.175	11.8883	141.146	12.1169	2.3	0.098	2.31	0.108
10.0945	1.47062	57.5614	6.55371	142.27	12.5238	142.241	12.4221	142.418	12.4472	142.245	12.3455	141.625	12.3969	140.57	12.1934	140.571	12.2952	139.841	12.3203	139.867	12.0409			141.625	12.3969	141.773	11.7866	141.792	11.9644	141.763	12.1169	2.32	0.103	2.32	0.108
9.27001	1.17164	56.9444	6.52852	142.886	12.5489	142.858	12.4729	143.035	12.3964	142.862	12.4981	142.241	12.4221	141.187	12.2443	141.188	12.2952	140.458	12.2695	140.484	12.0157			142.241	12.4221	142.39	11.8123	142.409	12.0409	142.378	12.1678	2.33	0.103	2.33	0.108
8.44759	0.922108	56.3274	6.47766	143.503	12.5238	143.473	12.5238	143.65	12.5238	143.478	12.4981	142.858	12.4729	141.804	12.2695	141.804	12.5238	141.075	12.346	141.101	12.1426			142.858	12.4729	143.005	11.8375	143.026	12.0152	142.995	12.1678	2.34	0.098	2.34	0.108
7.62316	0.573228	55.7105	6.452	144.118	12.6255	144.089	12.5238	144.267	12.625	144.095	12.5238	143.473	12.5238	142.421	12.2443	142.421	12.4472	141.69	12.2186	141.718	11.99			143.473	12.5238	143.622	11.9135	143.643	12.1169	143.612	12.2186	2.34	0.103	2.35	0.108
6.80067	0	55.0936	6.42681	144.735	12.7267	144.706	12.549	144.884	12.4472	144.71	12.5489	144.089	12.5238	143.038	12.3969	143.038	12.549	142.307	12.2952	142.335	12.1426			144.089	12.5238	144.239	11.8626	144.258	12.1169	144.229	12.2695	2.36	0.103	2.36	0.103
5.97817	0	54.4781	6.3251	145.351	12.7524	145.321	12.6763	145.501	12.7524	145.326	12.5741	144.706	12.549	143.655	12.3712	143.655	12.625	142.924	12.3964	142.951	12.3203			144.706	12.5489	144.856	11.9644	144.875	12.193	144.844	12.3203	2.37	0.103	2.37	0.108
5.15375	0	53.8611	6.2999	145.966	12.7267	145.937	12.6507	146.118	12.625	145.943	12.625	145.321	12.6763	144.27	12.346	144.272	12.5998	143.541	12.4221	143.568	12.2952			145.321	12.6763	145.472	11.9392	145.492	12.193	145.461	12.3203	2.38	0.098	2.38	0.108
4.33133	-0.722948	53.2442	6.24905	146.583	12.8284	146.554	12.6507	146.735	12.7524	146.558	12.5998	145.937	12.6507	144.887	12.4981	144.889	12.6759	144.158	12.3712	144.185	12.2443			145.937	12.6507	146.089	12.0661	146.109	12.193	146.078	12.4216	2.39	0.103	2.39	0.108
3.50683	-0.972481	52.6272	6.19819	147.199	12.8284	147.169	12.8541	147.352	12.6507	147.174	12.8028	146.554	12.6507	145.504	12.4221	145.506	12.549	144.775	12.4472	144.802	12.3712			146.554	12.6507	146.706	12.0409	146.726	12.2695	146.695	12.4216	2.4	0.103	2.4	0.108
2.68441	-1.4459	52.0103	6.07129	147.816	12.9049	147.786	12.7524	147.968	12.8032	147.791	12.7776	147.169	12.8541	146.121	12.5238	146.123	12.7267	145.392	12.4472	145.419	12.3203			147.169	12.8541	147.323	12.1169	147.343	12.2438	147.312	12.4216	2.41	0.103	2.41	0.108
1.85991	-1.69543	51.3933	6.12215	148.431	12.9049	148.402	12.8284	148.585	12.8032	148.406	12.7267	147.786	12.7524	146.738	12.5998	146.74	12.8793	146.009	12.5238	146.036	12.4729			147.786	12.7524	147.938	12.1169	147.96	12.2438	147.928	12.4981	2.42	0.103	2.42	0.113
1.03749	-2.04431	50.7763	5.99477	149.048	12.9558	149.017	12.8541	149.202	12.8284	149.023	12.8284	148.402	12.8284	147.355	12.5746	147.357	12.8536	146.624	12.549	146.653	12.625			148.402	12.8284	148.555	12.1421	148.576	12.4216	148.545	12.5233	2.43	0.108	2.43	0.113
0.213066	-2.19403	50.1608	6.02044	149.663	13.0062	149.634	12.9049	149.818	12.9045	149.638	12.8536	149.017	12.8541	147.972	12.6255	147.972	12.7267	147.241	12.625	147.268	12.4729			149.017	12.8541	149.172	12.1169	149.193	12.3455	149.162	12.4981	2.44	0.103	2.44	0.113
-0.609428	-2.39319	49.5439	5.86787	150.28	13.0062	150.249	12.9553	150.435	12.9045	150.254	12.9301	149.634	12.9049	148.589	12.6759	148.589	12.7776	147.858	12.549	147.885	12.549			149.634	12.9049	149.789	12.2947	149.81	12.3712	149.779	12.5998	2.45	0.103	2.45	0.113
		48.9269	5.86787	150.896	13.0827	150.866	13.0318	151.052	13.0318	150.871	12.9301	150.249	12.9553	149.206	12.7267	149.206	12.7776	148.475	12.7015	148.502	12.5238			150.249	12.9553	150.406	12.2695	150.427	12.4472	150.396	12.6502	2.46	0.103	2.46	0.108
		48.31	5.84268	151.513	13.0062	151.482	12.9301	151.669	12.9045	151.486	12.981	150.866	13.0318	149.823	12.7267	149.823	13.0062	149.092	12.7015	149.119	12.4472			150.866	13.0318	151.021	12.3203	151.043	12.549	151.011	12.5998	2.47	0.103	2.47	0.108
		47.6931	5.66492	152.128	13.2096	152.097	13.0827	152.286	13.1079	152.102	13.0062	151.482	12.9301	150.438	12.7776	150.44	12.9045	149.709	12.6507	149.736	12.5998			151.482	12.9301	151.638	12.3203	151.66	12.549	151.628	12.7267	2.48	0.108	2.48	0.113
		47.0761	5.66492	152.745	13.1079	152.714	13.057	152.902	13.057	152.719	13.0314	152.097	13.0827	151.055	12.8032	151.057	12.8536	150.326	12.7267	150.353	12.6759			152.097	13.0827	152.255	12.3455	152.276	12.625	152.245	12.7519	2.49	0.098	2.49	0.113
		46.4591	5.61407	153.361	13.2857	153.33	13.1587	153.519	13.1331	153.334	13.0822	152.714	13.057	151.672	12.8793	151.674	12.9045	150.943	12.981	150.97	12.5746			152.714	13.057	152.872	12.3964	152.893	12.5998	152.862	12.7267	2.49	0.103	2.5	0.113
		45.8437	5.5884	153.976	13.2096	153.945	13.2096	154.136	13.1079	153.951	13.1839	153.33	13.1587	152.289	12.8284	152.291	13.0827	151.559	12.8032	151.587	12.625			153.33	13.1587	153.489	12.4216	153.51	12.625	153.477	12.8284	2.51	0.108	2.51	0.113
		45.2267	5.51236	154.593	13.3365	154.562	13.1587	154.753	13.2348	154.567	13.1079	153.945	13.2096	152.906	12.9301	152.908	13.1587	152.176	12.8536	152.202	12.7524			153.945	13.2096	154.105	12.4472	154.127	12.701	154.094	12.8536	2.51	0.103	2.52	0.108
		44.6097	5.4615	155.209	13.3365	155.178	13.2348	155.37	13.2348	155.182	13.2857	154.562	13.1587	153.523	12.9553	153.523	13.1079	152.792	12.9553	152.819	12.7015			154.562	13.1587	154.722	12.5741	154.744	12.7267	154.711	12.9045	2.53	0.103	2.53	0.113
		43.9928	5.41065	155.826	13.3622	155.793	13.2605	155.987	13.2096	155.799	13.2096	155.178	13.2348	154.14	12.9553	154.14	13.0827	153.409	13.0318	153.436	12.8536			155.178	13.2348	155.339	12.4981	155.361	12.7776	155.328	12.9553	2.53	0.103	2.54	0.113
		43.3758	5.35979	156.441	13.3874	156.41	13.3113	156.603	13.3874	156.415	13.2857	155.793	13.2605	154.757	12.981	154.757	13.4125	154.026	13.0062	154.053	12.9045			155.793	13.2605	155.956	12.549	155.976	12.8028	155.945	13.0062	2.55	0.108	2.55	0.113
		42.7589	5.30894	157.058	13.5143	157.026	13.2856	157.22	13.3113	157.03	13.3108	156.41	13.3113	155.374	13.1336	155.374	13.2348	154.643	12.981	154.67	12.9301			156.41	13.3113	156.571	12.625	156.593	12.8284	156.561	12.9805	2.56	0.108	2.56	0.118
		42.1419	5.25808	157.674	13.4891	157.643	13.4891	157.836	13.4125	157.647	13.4125	157.026	13.2856	155.991	13.0827	155.991	13.2348	155.26	12.981	155.287	12.8032			157.026	13.2857	157.188	12.6759	157.21	12.8536	157.178	13.0314	2.57	0.103	2.58	0.118
		41.5264	5.13118	158.289	13.5399	158.258	13.413	158.453	13.3874	158.262	13.3617	157.643	13.4891	156.606	13.1587	156.608	13.2348	155.877	13.0318	155.904	12.981			157.643	13.4891	157.805	12.7267	157.827	12.8793	157.795	13.057	2.58	0.108	2.58	0.113
		40.9095	5.10599	158.906	13.5143	158.874	13.5399	159.07	13.4634	158.878	13.3874	158.258	13.413	157.223	13.1839	157.225	13.4125	156.494	13.1079	156.521	13.1587			158.258	13.413	158.422	12.6759	158.444	12.9045	158.412	13.1079	2.59	0.103	2.6	0.113
		40.2925	4.92823	159.521	13.616	159.491	13.5143	159.687	13.4891	159.495	13.4125	158.874	13.5399	157.84	13.1336	157.842	13.3617	157.111	13.2856	157.138	13.1079			158.874	13.5399	159.037	12.8279	159.061	12.9805	159.027	13.1079	2.6	0.103	2.6	0.113
		39.6756	4.97861	160.138	13.6416	160.106	13.5908	160.304	13.616	160.11	13.5143	159.491	13.5143	158.457	13.2856	158.457	13.3874	157.727	13.3113	157.755	13.2605			159.49	13.5143	159.654	12.7776	159.678	13.057	159.644	13.2091	2.61	0.103	2.62	0.118
		39.0586	4.87738	160.754	13.7429	160.722	13.5908	160.921	13.5399	160.727	13.5395	160.106	13.5908	159.074	13.2856	159.074	13.4382	158.344	13.2856	158.372	13.1331			160.106	13.5908	160.271	12.8536	160.293	12.9553	160.261	13.1583	2.63	0.103	2.62	0.113
		38.4417	4.90257	161.371	13.692	161.338	13.6416	161.538	13.692	161.343	13.5143	160.722	13.5908	159.691	13.2348	159.691	13.5143	158.961	13.4382	158.987	13.2096			160.721	13.5908	160.888	12.8536	160.91	13.1331	160.878	13.3108	2.63	0.103	2.64	0.118
		37.8247	4.77567	161.986	13.7685	161.954	13.616	162.155	13.5651	161.958	13.5395	161.338	13.6416	160.308	13.4125	160.308	13.5399	159.578	13.3365	159.604	13.2605			161.338	13.6416	161.505	12.9045	161.527	13.0822	161.493	13.1583	2.64	0.103	2.64	0.113
		37.2077	4.72481	162.603	13.8446	162.571	13.6668	162.77	13.6668	162.575	13.7177	161.954	13.616	160.925	13.3874	160.925	13.5651	160.195	13.4382	160.221	13.2605			161.954	13.616	162.121	12.9553	162.144	13.1583	162.11	13.3869	2.65	0.103	2.66	0.113
		36.5923	4.6231	163.219	13.7937	163.186	13.8194	163.387	13.7937	163.191	13.692	162.571	13.6668	161.542	13.4382	161.542	13.5651	160.811	13.3874	160.838	13.2096			162.571	13.6668	162.738	12.9297	162.761	13.1331	162.727	13.3617	2.67	0.108	2.66	0.113
		35.9753	4.64876	163.834	13.8194	163.802	13.7177	164.004	13.7429	163.806	13.7429	163.186	13.8194	162.159	13.3874	162.159	13.5903	161.428	13.4634	161.455	13.2348			163.186	13.8194	163.355	13.0314	163.378	13.2856	163.344	13.3869	2.67	0.103	2.68	0.113
		35.3583	4.4962	164.451	13.9211	164.419	13.7937	164.621	13.7937	164.423	13.7429	163.802	13.7177	162.776	13.616	162.776	13.6412	162.045	13.5399	162.072	13.3874			163.802	13.7177	163.972	12.9553	163.995	13.2348	163.96	13.3617	2.69	0.108	2.69	0.118
		34.7414	4.54705	165.067	13.9463	165.034	13.9206	165.238	13.8698	165.039	13.7937	164.419	13.7937	163.391	13.5143	163.393	13.6668	162.662	13.5903	162.689	13.4125			164.419	13.7937	164.587	13.1583	164.611	13.3365	164.577	13.4886	2.69	0.103	2.7	0.118
		34.1244	4.39449	165.684	13.9715	165.651	13.8702	165.855	13.8954	165.654	13.8698	165.034	13.9206	164.008	13.5908	164.008	13.616	163.278	13.692	163.306	13.3617			165.034	13.9206	165.204	13.1074	165.228	13.2856	165.194	13.5394	2.71	0.103	2.7	0.118
		33.5075	4.3693	166.299	14.0223	166.267	13.8702	166.472	13.8446	166.271	13.692	165.651	13.8702	164.625	13.616	164.625	13.8698	163.895	13.6668	163.921	13.4891			165.651	13.8703	165.821	13.1583	165.845	13.3365	165.811	13.4634	2.71	0.103	2.72	0.113
		32.8905	4.29278	166.915	14.1497	166.882	13.9971	167.089	13.9971	166.887	13.9715	166.267	13.8702	165.242	13.6668	165.242	13.7429	164.512	13.7937	164.538	13.4382			166.267	13.8703	166.438	13.2348	166.461	13.4377	166.426	13.6412	2.73	0.108	2.73	0.118
		32.2736	4.19154	167.532	14.0732	167.499	14.0989	167.704	13.9971	167.502	13.9463	166.882	13.9971	165.859	13.6668	165.859	13.8189	165.129	13.6668	165.155	13.616			166.882	13.9971	167.055	13.1583	167.078	13.4377	167.043	13.6412	2.73	0.108	2.73	0.118
		31.6581	4.11502	168.147	14.1497	168.115	14.048	168.321	14.0223	168.119	13.8446	167.499	14.0989	166.476	13.7177	166.476	13.9715	165.746	13.7937	165.772	13.5143			167.499	14.0989	167.67	13.2856	167.695	13.3869	167.66	13.5903	2.74	0.108	2.75	0.118
		31.0411	4.06416	168.764	14.2001	168.732	14.0989	168.938	14.0732	168.734	14.0475	168.115	14.048	167.093	13.7429	167.093	13.9971	166.363	13.7177	166.389	13.6412			168.115	14.048	168.287	13.3108	168.312	13.4886	168.277	13.7172	2.75	0.108	2.75	0.118
		30.4242	4.06416	169.38	14.2766	169.347	14.0223	169.555	14.1241	169.351	14.0475	168.732	14.0989	167.71	13.8194	167.71	13.9971	166.98	13.8446	167.006	13.6412			168.732	14.0989	168.904	13.336	168.928	13.5903	168.892	13.692	2.76	0.108	2.77	0.118
		29.8072	3.96293	169.996	14.2509	169.963	14.2258	170.172	14.2258	169.967	14.0732	169.347	14.0223	168.327	13.7685	168.327	13.9715	167.596	13.8189	167.623	13.7177			169.347	14.0223	169.521	13.336	169.545	13.4125	169.509	13.7937	2.77	0.113	2.77	0.118
		29.1903	3.91207	170.612	14.2001	170.579	14.1241	170.789	14.0732	170.582	14.1241	169.963	14.2258	168.944	13.8698	168.943	13.9715	168.213	13.8189	168.24	13.7937			169.963	14.2258	170.138	13.4125	170.162	13.5903	170.126	13.8189	2.78	0.108	2.79	0.118
		28.5733	3.81036	171.227	14.3527	171.195	14.3275	171.406	14.2766	171.199	14.1492	170.579	14.1241	169.561	13.8698	169.56	14.1749	168.829	13.9463	168.856	13.6668			170.579	14.1241	170.754	13.4886	170.779	13.6663	170.743	13.7172	2.79	0.108	2.79	0.118
		27.9563	3.7847	171.844	14.4287	171.81	14.1749	172.021	14.3018	171.815	14.2258	171.195	14.3275	170.176	14.0732	170.177	13.9206	169.446	13.9715	169.472	13.7177			171.195	14.3275	171.371	13.3869	171.396	13.692	171.359	13.8441	2.8	0.108	2.81	0.118
		27.3409	3.65779	172.46	14.3275	172.427	14.3275	172.638	14.327	172.43	14.2258	171.81	14.1749	170.793	13.8954	170.793	14.0732	170.063	13.8954	170.089	13.8698			171.81	14.1749	171.988	13.5143	172.013	13.6412	171.976	13.9458	2.81	0.113	2.81	0.118
		26.7239	3.65779	173.077	14.5304	173.043	14.3783	173.255	14.3527	173.047	14.3018	172.427	14.3275	171.41	14.048	171.41	14.2258	170.68	14.048	170.706	13.9971			172.427	14.3275	172.604	13.6155	172.63	13.8189	172.593	13.8698	2.82	0.103	2.83	0.123
		26.107	3.55608	173.692	14.5052	173.66	14.4544	173.872	14.4544	173.663	14.327	173.043	14.3783	172.027	14.1241	172.027	14.251	171.297	14.0223	171.323	13.9463			173.043	14.3783	173.221	13.6155	173.245	13.7429	173.21	13.9715	2.83	0.113	2.83	0.118
		25.49	3.48004	174.309	14.5813	174.275	14.4796	174.489	14.3527	174.278	14.3527	173.66	14.4544	172.644	14.0732	172.644	14.2766	171.914	14.0732	171.94	13.9971			173.66	14.4544	173.837	13.5903	173.862	13.8189	173.825	13.9967	2.84	0.108	2.85	0.118
		24.8731	3.37833	174.925	14.5052	174.891	14.4544	175.106	14.5556	174.895	14.327	174.275	14.4796	173.261	14.1492	173.261	14.327	172.531	14.0732	172.557	13.8954			174.275	14.4796	174.454	13.692	174.479	13.8698	174.442	14.0475	2.86	0.108	2.85	0.118
		24.2561	3.30228	175.542	14.683	175.508	14.5813	175.723	14.4544	175.511	14.4544	174.891	14.4544	173.878	14.1749	173.877	14.3779	173.148	14.1749	173.174	13.9971			174.891	14.4544	175.071	13.692	175.096	13.9206	175.059	14.0732	2.86	0.113	2.87	0.118
		23.6391	3.27662	176.157	14.6321	176.123	14.5561	176.34	14.5556	176.126	14.4544	175.508	14.5813	174.495	14.1492	174.494	14.3018	173.765	14.2001	173.79	14.0984			175.508	14.5813	175.688	13.7429	175.713	13.9458	175.676	14.1744	2.87	0.108	2.87	0.123
		23.0222	3.17538	176.773	14.683	176.739	14.6321	176.957	14.6065	176.743	14.4796	176.123	14.5561	175.112	14.2258	175.111	14.4035	174.382	14.048	174.407	14.2258			176.123	14.5561	176.303	13.7172	176.33	13.9458	176.293	14.0475	2.88	0.108	2.89	0.118
		22.4067	3.09886	177.39	14.7338	177.356	14.6573	177.573	14.6321	177.359	14.5813	176.739	14.6321	175.729	14.251	175.728	14.4796	174.997	14.251	175.024	14.048			176.739	14.6321	176.92	13.8698	176.947	14.0223	176.908	14.1492	2.9	0.108	2.89	0.123
		21.7897	3.07367	178.005	14.8099	177.971	14.7338	178.19	14.5813	177.976	14.5556	177.356	14.6573	176.346	14.3275	176.345	14.4796	175.614	14.3779	175.641	14.251			177.356	14.6573	177.537	13.7933	177.562	14.0223	177.525	14.3018	2.9	0.108	2.91	0.118
		21.1728	2.94677	178.622	14.8355	178.587	14.7338	178.807	14.6573	178.591	14.6065	177.971	14.7338	176.962	14.3275	176.962	14.6573	176.231	14.3779	176.257	14.1492			177.971	14.7338	178.154	13.8441	178.179	14.0732	178.142	14.2253	2.92	0.113	2.92	0.123
		20.5558	2.84506	179.237	14.8864	179.204	14.7338	179.423	14.7842	179.208	14.6321	178.587	14.7338	177.579	14.4287	177.578	14.5304	176.848	14.3018	176.874	14.2001			178.587	14.7338	178.77	13.895	178.796	14.0732	178.759	14.2761	2.92	0.108	2.93	0.123
		19.9389	2.76901	179.854	14.9368	179.819	14.759	180.04	14.7842	179.823	14.6321	179.204	14.7338	178.195	14.3779	178.195	14.6573	177.465	14.327	177.491	14.251			179.204	14.7338	179.387	13.9458	179.413	14.2001	179.375	14.3779	2.94	0.113	2.94	0.118
		19.3219	2.69249	180.47	14.8864	180.436	14.8859	180.657	14.8607	180.439	14.7082	179.819	14.759	178.812	14.4287	178.812	14.5556	178.082	14.4287	178.108	14.1749			179.819	14.759	180.004	13.9458	180.03	14.1492	179.992	14.3522	2.94	0.103	2.95	0.123
		18.7049	2.64164	181.087	14.9876	181.052	14.9368	181.274	14.8099	181.056	14.7842	180.436	14.8859	179.429	14.5304	179.428	14.7338	178.699	14.5052	178.725	14.2001			180.436	14.8859	180.62	13.9458	180.647	14.1236	180.609	14.403	2.96	0.108	2.96	0.123
		18.0895	2.61644	181.702	14.9368	181.667	14.8859	181.891	14.9116	181.671	14.7842	181.052	14.9368	180.046	14.4796	180.045	14.6573	179.316	14.5304	179.341	14.251			181.052	14.9368	181.237	14.0984	181.264	14.2761	181.226	14.3779	2.96	0.108	2.97	0.123
		17.4725	2.46388	182.318	15.115	182.284	14.9876	182.507	14.9625	182.287	14.8859	181.667	14.8859	180.663	14.6065	180.662	14.759	179.933	14.5304	179.958	14.4544			181.667	14.8859	181.853	14.0727	181.879	14.3018	181.841	14.4796	2.98	0.108	2.98	0.123
		16.8556	2.36217	182.935	15.0642	182.899	14.9625	183.124	14.9876	182.904	14.9116	182.284	14.9876	181.28	14.6321	181.279	14.7082	180.548	14.5052	180.575	14.4035			182.284	14.9876	182.47	14.0223	182.496	14.3018	182.458	14.4796	2.98	0.108	2.99	0.123
		16.2386	2.36217	183.55	15.1654	183.515	15.0642	183.741	14.9625	183.519	14.9116	182.899	14.9625	181.897	14.6321	181.896	14.9116	181.165	14.5304	181.192	14.4544			182.899	14.9625	183.087	14.3013	183.113	14.4287	183.075	14.5808	2.99	0.108	3	0.123
		15.6217	2.23527	184.167	15.0893	184.132	15.0642	184.358	15.0893	184.136	14.9876	183.515	15.0642	182.513	14.7338	182.513	14.8859	181.782	14.5813	181.809	14.4796			183.515	15.0642	183.704	14.1744	183.73	14.3779	183.692	14.5808	3	0.108	3.01	0.123
		15.0047	2.18441	184.783	15.1654	184.747	15.1402	184.975	15.0133	184.752	14.9876	184.132	15.0642	183.13	14.683	183.13	15.0133	182.399	14.8099	182.426	14.5813			184.132	15.0642	184.319	14.3013	184.347	14.403	184.307	14.6573	3.01	0.108	3.02	0.118
		14.3892	2.0827	185.398	15.2419	185.363	15.115	185.592	15.1145	185.367	14.9876	184.747	15.1402	183.747	14.7338	183.747	14.9625	183.016	14.7338	183.043	14.6573			184.747	15.1402	184.936	14.2761	184.964	14.4796	184.924	14.6065	3.02	0.113	3.03	0.123
		13.7723	2.03232	186.015	15.2671	185.98	15.2163	186.208	15.1654	185.984	15.1402	185.363	15.115	184.364	14.8099	184.364	14.9625	183.633	14.759	183.66	14.5813			185.363	15.115	185.553	14.327	185.581	14.4539	185.541	14.7334	3.03	0.113	3.04	0.127
		13.1553	1.90494	186.631	15.2671	186.595	15.2163	186.826	15.1911	186.6	15.0128	185.98	15.2163	184.98	14.8351	184.979	14.9876	184.25	14.8607	184.275	14.6573			185.98	15.2163	186.17	14.3522	186.198	14.5304	186.158	14.759	3.04	0.113	3.05	0.123
		12.5383	1.702	187.248	15.394	187.211	15.2163	187.441	15.2419	187.217	15.1654	186.595	15.2163	185.597	14.8859	185.596	15.1145	184.865	14.7842	184.892	14.759			186.595	15.2163	186.786	14.3779	186.814	14.5556	186.774	14.759	3.05	0.108	3.06	0.123
		11.9214	1.72719	187.863	15.4197	187.828	15.3688	188.058	15.2923	187.832	15.2414	187.211	15.2163	186.214	14.9368	186.213	14.9368	185.482	14.8859	185.509	14.9625			187.211	15.2163	187.403	14.403	187.431	14.6317	187.391	14.759	3.06	0.113	3.07	0.123
		11.3044	1.702	188.48	15.4197	188.443	15.394	188.675	15.3432	188.448	15.2163	187.828	15.3688	186.831	14.9368	186.83	15.0385	186.099	15.0637	186.126	14.8859			187.828	15.3688	188.02	14.4796	188.048	14.6317	188.008	14.8094	3.07	0.113	3.08	0.123
		10.6889	1.52424	189.095	15.5214	189.06	15.3436	189.292	15.3432	189.065	15.2923	188.443	15.394	187.448	14.9876	187.447	15.0637	186.716	15.0894	186.743	14.7338			188.443	15.394	188.637	14.5299	188.664	14.5556	188.625	14.8859	3.09	0.113	3.09	0.123
		10.072	1.44772	189.712	15.4449	189.676	15.4197	189.909	15.4197	189.68	15.2671	189.06	15.3436	188.065	15.0133	188.064	15.1911	187.333	15.0894	187.36	14.8099			189.06	15.3436	189.253	14.5048	189.281	14.7334	189.24	14.8859	3.1	0.113	3.1	0.123
		9.45506	1.39686	190.328	15.5722	190.291	15.4705	190.526	15.4197	190.297	15.3432	189.676	15.4197	188.681	15.1402	188.681	15.2923	187.95	15.0133	187.977	14.9625			189.676	15.4197	189.869	14.5556	189.898	14.7842	189.857	14.9111	3.11	0.108	3.11	0.123
		8.83811	1.24477	190.943	15.5974	190.908	15.5214	191.143	15.4957	190.912	15.3688	190.291	15.4705	189.298	15.1145	189.298	15.1911	188.567	14.8859	188.594	14.9876			190.291	15.4705	190.486	14.5808	190.515	14.759	190.474	14.9368	3.12	0.113	3.12	0.127
		8.22111	1.26996	191.56	15.6226	191.524	15.5974	191.76	15.5209	191.528	15.4197	190.908	15.5214	189.915	15.0894	189.915	15.1911	189.184	15.1654	189.209	14.7842			190.908	15.5214	191.103	14.6317	191.131	14.8351	191.091	15.0385	3.13	0.108	3.13	0.123
		7.60417	1.04135	192.176	15.6735	192.139	15.5214	192.375	15.5209	192.145	15.4449	191.524	15.5974	190.532	15.1911	190.53	15.394	189.801	15.1911	189.826	14.9116			191.524	15.5974	191.72	14.6825	191.748	14.9368	191.708	15.0889	3.14	0.118	3.14	0.127
		6.98722	1.16825	192.793	15.7752	192.756	15.6226	192.992	15.5718	192.76	15.4701	192.139	15.5214	191.149	15.2163	191.147	15.3688	190.418	15.1654	190.443	15.0894			192.139	15.5214	192.335	14.7334	192.365	14.8351	192.323	15.0637	3.15	0.113	3.15	0.127
		6.37172	0.8384	193.408	15.75	193.371	15.6735	193.609	15.6226	193.377	15.5466	192.756	15.6226	191.766	15.2419	191.764	15.3688	191.035	15.2163	191.06	15.0894			192.756	15.6226	192.952	14.7334	192.982	14.9368	192.94	15.1145	3.16	0.113	3.16	0.127
		5.75478	0.86359	194.025	15.7752	193.988	15.7243	194.226	15.6735	193.993	15.5209	193.371	15.6735	192.382	15.2671	192.381	15.394	191.65	15.318	191.677	15.0385			193.371	15.6735	193.569	14.7842	193.599	14.962	193.557	15.1654	3.17	0.108	3.17	0.127
		5.13783	0.68584	194.641	15.8517	194.604	15.75	194.843	15.7752	194.608	15.5974	193.988	15.7243	192.999	15.3432	192.998	15.4449	192.267	15.4197	192.294	15.1402			193.988	15.7243	194.186	14.8094	194.216	15.0385	194.174	15.1906	3.18	0.113	3.18	0.127
		4.52089	0.58413	195.258	15.9021	195.219	15.7752	195.46	15.7752	195.225	15.6226	194.604	15.75	193.616	15.318	193.615	15.4957	192.884	15.4197	192.911	15.2923			194.604	15.75	194.803	14.7334	194.833	15.0385	194.79	15.1654	3.19	0.118	3.19	0.127
		3.90394	0.50808	195.873	15.9278	195.836	15.8769	196.077	15.8004	195.841	15.7495	195.219	15.7752	194.233	15.394	194.232	15.4957	193.501	15.4197	193.528	15.2419			195.219	15.7752	195.419	14.9368	195.448	15.0889	195.407	15.3175	3.2	0.113	3.2	0.132
		3.28694	0	196.489	15.9786	196.452	15.7752	196.694	15.8512	196.456	15.7243	195.836	15.8769	194.849	15.4449	194.849	15.5974	194.118	15.394	194.145	15.2163			195.836	15.8769	196.036	14.8859	196.065	15.0889	196.024	15.2923	3.21	0.118	3.21	0.123
		2.6715	0	197.106	15.9529	197.067	15.9786	197.309	15.9278	197.073	15.7752	196.452	15.7752	195.466	15.4705	195.466	15.7243	194.735	15.4957	194.76	15.2163			196.452	15.7752	196.652	14.962	196.682	15.1906	196.641	15.2923	3.22	0.108	3.22	0.132
		2.05456	0	197.721	16.0803	197.684	15.9278	197.926	15.8512	197.689	15.8261	197.067	15.9786	196.083	15.5214	196.081	15.6483	195.352	15.5718	195.377	15.394			197.067	15.9786	197.269	14.9876	197.299	15.1654	197.256	15.3175	3.23	0.113	3.23	0.127
		1.43756	0	198.338	16.0038	198.3	15.9786	198.543	15.9786	198.306	15.7752	197.684	15.9278	196.7	15.5466	196.698	15.6735	195.969	15.4957	195.994	15.4705			197.684	15.9278	197.885	15.0128	197.916	15.1397	197.873	15.394	3.24	0.113	3.24	0.127
		0.82061	0	198.953	16.1564	198.917	16.0547	199.16	15.9786	198.921	15.9021	198.3	15.9786	197.317	15.5466	197.315	15.7495	196.586	15.5466	196.611	15.4449			198.3	15.9786	198.502	15.0128	198.533	15.2414	198.49	15.4192	3.25	0.118	3.25	0.127
		0.20367	0	199.571	16.1055	199.532	16.0547	199.777	16.0038	199.537	15.9021	198.917	16.0547	197.934	15.5974	197.932	15.8004	197.202	15.6991	197.228	15.4957			198.917	16.0547	199.119	15.1145	199.148	15.2923	199.107	15.4957	3.26	0.113	3.26	0.127
		-0.41328	0	200.186	16.2581	200.148	16.1307	200.394	16.0547	200.154	15.9273	199.532	16.0547	198.551	15.6226	198.549	15.7752	197.819	15.6226	197.845	15.4957			199.532	16.0547	199.736	15.1654	199.765	15.3175	199.724	15.5209	3.27	0.113	3.27	0.132
				198.586	16.1055	200.765	16.1307	201.011	16.1055	200.769	16.0799	200.148	16.1307	199.168	15.6735	199.166	15.8769	198.435	15.7243	198.462	15.6483			200.148	16.1307	200.353	15.1654	200.382	15.3683	200.339	15.4701	3.28	0.118	3.28	0.127
				197.971	16.1055	201.38	16.2581	201.628	16.1564	201.385	16.0038	200.765	16.1307	199.784	15.75	199.783	16.029	199.052	15.826	199.079	15.7495			200.765	16.1307	200.968	15.2414	200.999	15.3432	200.956	15.597	3.29	0.118	3.29	0.132
				197.354	16.0547	201.996	16.2072	202.244	16.2072	202.001	16.1055	201.38	16.2581	200.401	15.6735	200.4	15.9786	199.669	15.8004	199.694	15.6991			201.38	16.2581	201.585	15.2414	201.616	15.4957	201.573	15.6478	3.3	0.113	3.3	0.127
				196.738	16.0038	202.612	16.2833	202.86	16.2833	202.617	16.1055	201.996	16.2072	201.018	15.9021	201.017	15.9278	200.286	15.7495	200.311	15.7752			201.996	16.2072	202.202	15.2666	202.233	15.4192	202.19	15.6226	3.31	0.113	3.31	0.132
				196.121	15.9786	203.228	16.2581	203.477	16.2833	203.234	16.1564	202.612	16.2833	201.635	15.75	201.634	15.9786	200.903	15.7752	200.928	15.7752			202.613	16.2833	202.819	15.3683	202.849	15.5209	202.806	15.6987	3.32	0.113	3.32	0.123
				195.506	15.9786	203.843	16.385	204.094	16.3085	203.849	16.1055	203.228	16.2581	202.251	15.9021	202.251	15.9529	201.52	15.9021	201.545	15.9278			203.228	16.2581	203.436	15.3175	203.466	15.5209	203.423	15.6987	3.33	0.123	3.33	0.127
				194.889	15.8769	204.46	16.385	204.711	16.385	204.465	16.2576	203.843	16.385	202.868	15.8512	202.866	16.0798	202.136	15.8512	202.162	15.7752			203.843	16.385	204.052	15.3432	204.083	15.5718	204.04	15.7495	3.34	0.118	3.34	0.132
				194.273	15.8769	205.076	16.4102	205.328	16.4102	205.082	16.3085	204.46	16.385	203.485	15.9786	203.483	16.0798	202.753	15.9278	202.779	15.8004			204.46	16.385	204.668	15.4701	204.699	15.6478	204.657	15.8256	3.35	0.113	3.35	0.132
				193.656	15.7752	205.693	16.4867	205.945	16.4862	205.697	16.3085	205.076	16.4102	204.102	15.9786	204.1	16.1564	203.37	15.9278	203.396	15.7495			205.076	16.4102	205.285	15.4701	205.316	15.6226	205.274	15.8512	3.36	0.113	3.36	0.132
				193.041	15.8009	206.308	16.461	206.562	16.4358	206.313	16.3593	205.693	16.4867	204.719	15.9786	204.717	16.1055	203.987	16.1564	204.012	15.826			205.693	16.4867	205.902	15.4701	205.933	15.7243	205.889	15.8764	3.37	0.118	3.37	0.132
				192.425	15.6735	206.924	16.6136	207.178	16.5119	206.93	16.385	206.308	16.461	205.336	16.1055	205.334	16.3085	204.604	16.1564	204.629	16.0038			206.308	16.461	206.518	15.5461	206.55	15.6987	206.506	15.9273	3.38	0.123	3.38	0.127
				191.808	15.6483	207.541	16.5375	207.795	16.5627	207.545	16.4354	206.924	16.6136	205.953	16.0798	205.951	16.3341	205.22	16.2833	205.246	16.0547			206.924	16.6136	207.135	15.5461	207.166	15.8004	207.123	16.0038	3.39	0.118	3.39	0.132
				191.193	15.6991	208.156	16.6388	208.412	16.6136	208.162	16.5119	207.541	16.5375	206.57	16.1816	206.568	16.2833	205.837	16.2576	205.863	15.9021			207.541	16.5375	207.752	15.597	207.783	15.7495	207.74	15.9781	3.4	0.118	3.4	0.132
				190.576	15.5466	208.773	16.6136	209.029	16.6896	208.778	16.5627	208.156	16.6388	207.187	16.1055	207.185	16.385	206.454	16.2072	206.48	16.029			208.156	16.6388	208.369	15.6735	208.4	15.8764	208.355	16.029	3.41	0.118	3.41	0.132
				189.96	15.5722	209.389	16.7153	209.645	16.6896	209.393	16.5627	208.773	16.6136	207.802	16.2581	207.8	16.385	207.071	16.1816	207.096	16.2324			208.773	16.6136	208.986	15.7239	209.017	15.9021	208.972	16.0798	3.42	0.123	3.42	0.132
				189.343	15.4705	210.004	16.7662	210.262	16.7405	210.01	16.6388	209.389	16.7153	208.419	16.1816	208.417	16.4862	207.687	16.2833	207.713	16.1307			209.389	16.7153	209.601	15.7239	209.634	15.9021	209.589	16.0798	3.43	0.113	3.43	0.132
				188.728	15.4449	210.621	16.7662	210.879	16.7405	210.626	16.5627	210.004	16.7662	209.036	16.3085	209.034	16.4102	208.304	16.3593	208.33	16.1307			210.004	16.7662	210.218	15.7495	210.251	15.9529	210.206	16.1816	3.44	0.118	3.44	0.132
				188.111	15.4197	211.237	16.7913	211.496	16.8422	211.241	16.7148	210.621	16.7662	209.653	16.3085	209.651	16.461	208.921	16.4358	208.947	16.2324			210.621	16.7662	210.835	15.8256	210.868	15.9781	210.822	16.1307	3.45	0.113	3.45	0.132
				187.496	15.3436	211.854	16.8674	212.113	16.8422	211.858	16.6896	211.237	16.7913	210.27	16.3341	210.268	16.5627	209.538	16.461	209.563	16.3085			211.237	16.7914	211.452	15.8512	211.483	16.0038	211.439	16.2067	3.46	0.123	3.46	0.132
				186.88	15.318	212.469	16.9183	212.73	16.9943	212.473	16.7405	211.854	16.8674	210.887	16.4102	210.885	16.7405	210.155	16.5879	210.18	16.1564			211.854	16.8674	212.068	15.9273	212.1	16.105	212.056	16.2576	3.47	0.118	3.47	0.132
				186.263	15.2419	213.084	16.9439	213.346	16.8931	213.09	16.7657	212.469	16.9183	211.504	16.461	211.502	16.6388	210.772	16.5371	210.797	16.2833			212.469	16.9183	212.685	15.8512	212.717	16.0542	212.673	16.2828	3.48	0.123	3.48	0.132
				185.648	15.2163	213.701	16.9691	213.963	16.9943	213.706	16.7657	213.084	16.9439	212.121	16.4358	212.119	16.7405	211.389	16.5627	211.414	16.385			213.084	16.9439	213.301	15.9781	213.334	16.1307	213.288	16.3337	3.49	0.118	3.49	0.137
				185.031	15.1911	214.317	17.0456	214.58	16.9439	214.321	16.9183	213.701	16.9691	212.738	16.5371	212.736	16.7148	212.006	16.6136	212.031	16.4358			213.701	16.9691	213.918	15.9529	213.951	16.1559	213.905	16.3085	3.5	0.118	3.5	0.132
				184.415	15.0642	214.932	17.0456	215.197	16.9691	214.938	16.8926	214.317	17.0456	213.353	16.5879	213.352	16.6644	212.623	16.5627	212.648	16.5119			214.317	17.0456	214.535	15.9781	214.566	16.1559	214.522	16.3085	3.51	0.123	3.51	0.137
				183.798	15.0642	215.549	17.1217	215.814	17.2229	215.554	16.9183	214.932	17.0456	213.97	16.5879	213.969	16.6896	213.238	16.6388	213.265	16.5119			214.932	17.0456	215.151	16.0798	215.183	16.2828	215.139	16.4354	3.52	0.123	3.52	0.137
				183.183	15.0133	216.165	17.096	216.43	17.1217	216.171	16.9691	215.549	17.1217	214.587	16.5879	214.585	16.7405	213.855	16.6644	213.881	16.3341			215.549	17.1217	215.768	16.029	215.8	16.2576	215.755	16.4102	3.53	0.118	3.53	0.137
				182.566	14.9625	216.782	17.2742	217.047	17.2229	216.786	17.096	216.165	17.096	215.204	16.6644	215.202	16.7913	214.472	16.7405	214.497	16.4862			216.165	17.096	216.385	16.105	216.417	16.3593	216.371	16.5371	3.54	0.118	3.54	0.132
				181.95	14.9625	217.397	17.1977	217.664	17.1725	217.402	17.0708	216.782	17.2742	215.821	16.7657	215.819	16.8931	215.089	16.8165	215.114	16.5371			216.782	17.2742	217.002	16.1816	217.034	16.3593	216.988	16.5623	3.55	0.118	3.55	0.132
				181.333	14.8607	218.013	17.3503	218.281	17.2994	218.019	17.1217	217.397	17.1977	216.438	16.6896	216.436	17.0452	215.706	16.7657	215.731	16.5119			217.397	17.1977	217.617	16.2067	217.651	16.4354	217.605	16.5879	3.56	0.118	3.56	0.137
				180.718	14.9368	218.63	17.2742	218.897	17.2486	218.634	17.096	218.013	17.3503	217.055	16.8422	217.053	17.1725	216.323	16.8165	216.348	16.6136			218.013	17.3503	218.234	16.2576	218.267	16.3845	218.222	16.5879	3.57	0.118	3.57	0.132
				180.101	14.759	219.245	17.3503	219.514	17.4263	219.25	17.1469	218.63	17.2742	217.672	16.7657	217.67	17.02	216.94	16.9691	216.965	16.6388			218.63	17.2742	218.851	16.3085	218.883	16.4102	218.838	16.6131	3.58	0.123	3.58	0.132
				179.485	14.7338	219.861	17.4263	220.131	17.3755	219.867	17.1977	219.245	17.3503	218.289	16.8674	218.286	17.02	217.557	16.7913	217.582	16.8165			219.245	17.3503	219.468	16.2576	219.5	16.5623	219.455	16.6896	3.59	0.118	3.59	0.132
				178.87	14.6573	220.478	17.4263	220.748	17.4772	220.482	17.2486	219.861	17.4263	218.904	16.8674	218.903	17.096	218.172	16.9943	218.199	16.7913			219.861	17.4263	220.084	16.3085	220.117	16.5114	220.072	16.6896	3.6	0.118	3.6	0.132
				178.253	14.7338	221.093	17.4772	221.365	17.4772	221.098	17.3246	220.478	17.4263	219.521	16.8931	219.52	17.1977	218.789	16.9691	218.816	16.9183			220.478	17.4263	220.7	16.4102	220.734	16.5371	220.689	16.74	3.61	0.123	3.61	0.137
				177.638	14.6069	221.709	17.4772	221.982	17.5024	221.715	17.4007	221.093	17.4772	220.138	16.9691	220.137	17.2229	219.406	17.0452	219.431	16.9183			221.093	17.4772	221.317	16.3337	221.351	16.5623	221.304	16.7148	3.62	0.123	3.62	0.132
				177.021	14.6069	222.326	17.6041	222.599	17.6298	222.33	17.2994	221.709	17.4772	220.755	16.9948	220.754	17.1725	220.023	17.0452	220.048	16.9691			221.709	17.4772	221.934	16.5623	221.968	16.5879	221.921	16.8926	3.63	0.118	3.63	0.137
				176.405	14.5561	222.941	17.5789	223.216	17.528	222.947	17.3503	222.326	17.6041	221.372	16.9948	221.371	17.1725	220.64	17.2229	220.665	16.8931			222.326	17.6041	222.55	16.4862	222.584	16.6131	222.538	16.8165	3.64	0.123	3.64	0.132
				175.788	14.4287	223.556	17.6549	223.832	17.6298	223.562	17.5024	222.941	17.5789	221.989	17.0452	221.988	17.1469	221.257	17.1725	221.282	17.0708			222.941	17.5789	223.167	16.5371	223.201	16.7148	223.155	16.8926	3.65	0.123	3.65	0.137
				175.173	14.4796	224.174	17.6806	224.448	17.6298	224.178	17.528	223.556	17.6549	222.606	17.1469	222.605	17.3503	221.874	17.096	221.899	17.02			223.556	17.6549	223.784	16.5623	223.818	16.8165	223.771	16.9943	3.66	0.123	3.66	0.137
				174.556	14.3527	224.789	17.7315	225.065	17.6801	224.795	17.5024	224.174	17.6806	223.221	17.0708	223.22	17.2994	222.491	17.3755	222.516	17.02			224.173	17.6806	224.401	16.6892	224.435	16.7657	224.387	16.9183	3.67	0.118	3.67	0.142
				173.94	14.4035	225.404	17.6806	225.682	17.7058	225.41	17.6549	224.789	17.7315	223.838	17.1725	223.837	17.3755	223.106	17.2994	223.133	17.1469			224.789	17.7315	225.018	16.664	225.052	16.8674	225.004	17.0195	3.68	0.123	3.68	0.142
				173.323	14.3018	226.021	17.8327	226.299	17.7818	226.026	17.5789	225.404	17.6806	224.455	17.2738	224.454	17.4772	223.723	17.3246	223.75	17.0708			225.404	17.6806	225.633	16.74	225.669	16.8165	225.621	17.0703	3.69	0.118	3.69	0.132
				172.708	14.3783	226.637	17.8327	226.916	17.8075	226.643	17.6549	226.021	17.8327	225.072	17.2738	225.071	17.5024	224.34	17.3246	224.367	17.0708			226.021	17.8327	226.25	16.7657	226.284	16.9434	226.237	17.1212	3.7	0.123	3.7	0.137
				172.091	14.2001	227.252	17.8327	227.533	17.9092	227.258	17.7058	226.637	17.8327	225.689	17.2994	225.688	17.528	224.957	17.4263	224.984	17.3503			226.637	17.8327	226.867	16.7657	226.901	16.9434	226.854	17.096	3.71	0.118	3.71	0.137
				171.475	14.1749	227.869	17.9344	228.15	17.8835	227.874	17.7818	227.252	17.8327	226.306	17.3246	226.305	17.6041	225.574	17.1977	225.601	17.1725			227.252	17.8327	227.484	16.8165	227.518	16.9183	227.471	17.1212	3.72	0.123	3.72	0.142
				170.858	14.1241	228.485	17.9601	228.767	17.9853	228.491	17.731	227.869	17.9344	226.923	17.4011	226.922	17.5024	226.191	17.5024	226.216	17.2994			227.869	17.9344	228.1	16.8165	228.135	16.9943	228.088	17.1977	3.73	0.123	3.73	0.137
				170.243	14.1749	229.102	17.9601	229.382	18.0105	229.106	17.8075	228.485	17.9601	227.539	17.4263	227.539	17.6041	226.808	17.4515	226.833	17.3246			228.485	17.9601	228.716	16.8674	228.752	17.0452	228.703	17.2481	3.74	0.127	3.74	0.142
				169.626	14.0732	229.717	18.0613	229.999	17.9853	229.722	17.8835	229.102	17.9601	228.156	17.4772	228.154	17.731	227.425	17.5532	227.45	17.3503			229.102	17.9601	229.333	16.8165	229.369	17.1469	229.32	17.3498	3.75	0.123	3.75	0.137
				169.011	14.0223	230.333	18.1122	230.616	18.087	230.339	17.9088	229.717	18.0613	228.773	17.4772	228.771	17.7058	228.042	17.6801	228.067	17.4515			229.717	18.0613	229.95	16.9686	229.984	17.0703	229.937	17.1977	3.76	0.123	3.76	0.137
				168.394	13.9463	230.95	18.087	231.233	18.0613	230.954	17.9596	230.333	18.1122	229.39	17.5532	229.388	17.731	228.659	17.528	228.684	17.5532			230.333	18.1122	230.566	16.9686	230.601	17.1721	230.554	17.3246	3.77	0.113	3.77	0.137
				167.778	13.9971	231.565	18.163	231.85	18.1378	231.57	17.9596	230.95	18.087	230.006	17.6549	230.005	17.7818	229.274	17.731	229.301	17.5532			230.95	18.087	231.183	17.0703	231.218	17.1721	231.17	17.3755	3.78	0.118	3.78	0.142
				167.163	13.8954	232.181	18.2647	232.467	18.1882	232.187	18.087	231.565	18.163	230.623	17.5532	230.622	17.8075	229.891	17.731	229.918	17.5532			231.565	18.163	231.8	17.0703	231.835	17.2738	231.786	17.4515	3.79	0.123	3.79	0.132
				166.546	13.8954	232.798	18.2647	233.084	18.2647	232.802	17.9853	232.181	18.2647	231.24	17.6549	231.239	17.7818	230.508	17.6549	230.535	17.5532			232.181	18.2647	232.417	17.0703	232.452	17.2229	232.403	17.4515	3.8	0.123	3.8	0.142
				165.93	13.7937	233.413	18.3916	233.701	18.2647	233.419	18.163	232.798	18.2647	231.857	17.6806	231.856	17.9344	231.125	17.8584	231.152	17.6549			232.798	18.2647	233.032	17.1972	233.069	17.3755	233.02	17.5532	3.81	0.123	3.81	0.142
				165.313	13.8194	234.029	18.3156	234.316	18.3408	234.034	18.1374	233.413	18.3916	232.473	17.7818	232.473	18.0105	231.742	17.9596	231.769	17.7058			233.413	18.3916	233.649	17.1469	233.685	17.3246	233.636	17.5532	3.82	0.118	3.82	0.142
				164.698	13.7429	234.646	18.4425	234.933	18.3664	234.65	18.2139	234.029	18.3156	233.09	17.8075	233.09	17.9344	232.359	17.8327	232.384	17.7058			234.029	18.3156	234.266	17.2229	234.302	17.3755	234.253	17.6293	3.83	0.118	3.83	0.142
				164.081	13.6668	235.261	18.3408	235.55	18.3408	235.267	18.2391	234.646	18.4425	233.707	17.8836	233.705	17.9596	232.976	17.9596	233.001	17.8075			234.645	18.4425	234.883	17.2229	234.919	17.4263	234.87	17.5784	3.84	0.123	3.84	0.142
				163.465	13.6668	235.876	18.4425	236.167	18.5185	235.882	18.1374	235.261	18.3408	234.324	17.7567	234.322	17.9853	233.593	17.9596	233.618	17.7818			235.261	18.3408	235.5	17.2229	235.535	17.4515	235.487	17.6293	3.86	0.123	3.86	0.142
				162.848	13.6416	236.493	18.5185	236.784	18.4677	236.498	18.3408	235.876	18.4425	234.941	17.9092	234.939	18.0613	234.21	18.1378	234.235	18.0613			235.876	18.4425	236.116	17.3246	236.152	17.5276	236.102	17.731	3.86	0.127	3.87	0.137
				162.233	13.5651	237.109	18.5694	237.401	18.5442	237.115	18.3156	236.493	18.5185	235.558	17.9344	235.556	18.1378	234.827	18.087	234.852	17.8075			236.493	18.5185	236.733	17.2229	236.769	17.5276	236.719	17.6801	3.88	0.123	3.87	0.147
				161.617	13.5143	237.726	18.6459	238.018	18.6202	237.73	18.3916	237.109	18.5694	236.175	17.9853	236.173	18.2647	235.442	17.9596	235.469	17.7058			237.109	18.5694	237.349	17.4515	237.386	17.5532	237.336	17.731	3.88	0.123	3.89	0.142
				161	13.4634	238.341	18.5442	238.634	18.5951	238.346	18.4425	237.726	18.6459	236.792	18.0613	236.79	18.2647	236.059	18.1378	236.086	17.7818			237.726	18.6459	237.966	17.4515	238.002	17.6549	237.953	17.8579	3.9	0.123	3.9	0.142
				160.385	13.4891	238.957	18.722	239.25	18.6963	238.963	18.4677	238.341	18.5442	237.408	18.0105	237.407	18.2139	236.676	18.087	236.703	18.0613			238.341	18.5442	238.582	17.4767	238.619	17.6293	238.569	17.8327	3.9	0.123	3.91	0.137
				159.768	13.3365	239.574	18.6459	239.867	18.6711	239.578	18.4677	238.957	18.722	238.024	18.163	238.022	18.3156	237.293	18.2391	237.32	18.1378			238.957	18.722	239.199	17.5276	239.236	17.7058	239.186	17.8836	3.92	0.123	3.92	0.142
				159.153	13.3874	240.189	18.798	240.484	18.722	240.194	18.5442	239.574	18.6459	238.641	18.1122	238.639	18.3916	237.91	18.163	237.935	18.1882			239.574	18.6459	239.816	17.6041	239.853	17.7562	239.803	17.9596	3.92	0.123	3.93	0.137
				158.536	13.3365	240.805	18.8489	241.101	18.798	240.811	18.5946	240.189	18.798	239.258	18.163	239.256	18.3916	238.527	18.1378	238.552	18.1378			240.189	18.798	240.433	17.5784	240.47	17.7818	240.419	17.9344	3.94	0.123	3.94	0.142
				157.92	13.3113	241.422	18.8489	241.718	18.8997	241.426	18.6202	240.805	18.8489	239.875	18.2391	239.873	18.4168	239.144	18.2391	239.169	18.1378			240.805	18.8489	241.048	17.6041	241.087	17.7818	241.035	18.0613	3.94	0.127	3.95	0.147
				157.305	13.2096	242.037	18.8745	242.335	18.8997	242.043	18.7472	241.422	18.8489	240.492	18.3156	240.49	18.3916	239.761	18.2391	239.786	18.3408			241.422	18.8489	241.665	17.6545	241.702	17.807	241.652	17.9848	3.96	0.123	3.96	0.142
				156.688	13.1844	242.654	18.9254	242.951	18.9506	242.659	18.6963	242.037	18.8745	241.109	18.2899	241.107	18.5185	240.378	18.3916	240.403	18.163			242.037	18.8745	242.282	17.731	242.319	17.9344	242.269	18.0865	3.96	0.123	3.97	0.142
				156.072	13.1844	243.27	19.0014	243.568	18.9506	243.274	18.7472	242.654	18.9254	241.726	18.3408	241.724	18.4677	240.995	18.4933	241.02	18.2139			242.654	18.9254	242.899	17.731	242.936	17.9596	242.884	18.1122	3.98	0.123	3.98	0.137
				155.455	13.0827	243.885	18.9762	244.185	19.0266	243.891	18.798	243.27	19.0014	242.343	18.4173	242.341	18.4425	241.611	18.4425	241.637	18.3408			243.27	19.0014	243.515	17.807	243.553	17.9087	243.501	18.0105	3.98	0.123	3.99	0.147
[truncated: 4,313 more rows]

## Sheet: fig.4
3b			3d
[truncated: 371 more rows]

## Sheet: fig.5
4b				4c				4d				4e			4f
[truncated: 2,424 more rows]

[truncated: 10 more sheets: fig.6, fig.7, fig.S9, fig.S10, fig.S15, fig.S16 , fig.S18 , fig.S19 , fig.S20 , fig.S21]
